# Supplementary material for: Scrutiny of genome‐wide somatic mutation profiles in centenarians identifies the key genomic regions for human longevity
Source: Aging Cell. 2023 Jul 3;23(1):e13916. doi: 10.1111/acel.13916 (PMC10776117; doi:10.1111/acel.13916)
Supplement: Supplementary file 1 — Tables S1–S7 [file ACEL-23-e13916-s001.xlsx]

## Sheet: Table info
Information of Supplementary Tables
Table S1	List of somatic mutations identified in this study
Table S2	The locations of CSM-FRs
Table S3	Enrichment analysis results of genes in CSM-FRs
Table S4	Mutational signature proportion difference between CEN and YC
Table S5	Comparison of 59-63 years old donor’s mutational spatial distributions in our dataset and the NanoSeq dataset
Table S6	Mutational spectra of 124 samples
Table S7	Clonal hematopoiesis (CH) status in our dataset

## Sheet: Table S1
Table S1 List of somatic mutations identified in this study
CHROM	POS (hg38)	REF	ALT	GROUP
chr1	45288844	T	C	CEN
chr1	48818612	A	T	CEN
chr1	74591116	T	A	CEN
chr1	78721112	T	G	CEN
chr1	95614159	G	A	CEN
chr1	97746179	T	C	CEN
chr1	105690837	G	C	CEN
chr1	122663863	C	A	CEN
chr1	122894379	A	G	CEN
chr1	122968716	C	A	CEN
chr1	123032746	A	T	CEN
chr1	123061909	G	A	CEN
chr1	123130395	G	T	CEN
chr1	123432646	A	C	CEN
chr1	123491861	G	A	CEN
chr1	123496706	C	A	CEN
chr1	123512974	A	G	CEN
chr1	123540501	C	T	CEN
chr1	123586001	A	T	CEN
chr1	123753646	G	T	CEN
chr1	123802744	T	A	CEN
chr1	123923155	G	T	CEN
chr1	123923316	G	C	CEN
chr1	123927962	A	G	CEN
chr1	124008740	T	G	CEN
chr1	124008845	A	C	CEN
chr1	124168115	C	T	CEN
chr1	124208634	C	T	CEN
chr1	124319973	T	A	CEN
chr1	124485957	T	A	CEN
chr1	124588122	T	G	CEN
chr1	124823293	G	A	CEN
chr1	124877152	T	G	CEN
chr1	124931706	T	C	CEN
chr2	14445098	T	G	CEN
chr2	42856392	G	A	CEN
chr2	52043297	G	T	CEN
chr2	60683075	T	G	CEN
chr2	67485341	G	T	CEN
chr2	77952043	G	A	CEN
chr2	78511417	G	T	CEN
chr2	89792177	C	T	CEN
chr2	89793087	C	T	CEN
chr2	89793459	C	T	CEN
chr2	92302997	G	T	CEN
chr2	92319612	T	C	CEN
chr2	92576897	G	T	CEN
chr2	92674230	T	C	CEN
chr2	92777071	T	A	CEN
chr2	92902343	C	A	CEN
chr2	92938666	C	A	CEN
chr2	92942314	C	T	CEN
chr2	92967613	A	T	CEN
chr2	92994564	A	T	CEN
chr2	92995293	C	T	CEN
chr2	93000797	T	A	CEN
chr2	93280089	A	C	CEN
chr2	93326912	A	T	CEN
chr2	93480389	C	T	CEN
chr2	93525692	T	G	CEN
chr2	93694306	A	G	CEN
chr2	93697329	C	T	CEN
chr2	101553640	G	A	CEN
chr2	106635253	T	G	CEN
chr2	107315779	G	T	CEN
chr2	109568641	G	A	CEN
chr2	115898025	C	A	CEN
chr2	116159868	C	T	CEN
chr2	124992710	C	A	CEN
chr2	125627625	A	T	CEN
chr2	152722559	A	T	CEN
chr2	154151295	C	G	CEN
chr2	167838362	A	T	CEN
chr2	175504769	C	A	CEN
chr2	185058048	A	G	CEN
chr2	204602668	A	T	CEN
chr2	214173275	T	A	CEN
chr2	217045936	T	A	CEN
chr2	239501491	G	C	CEN
chr3	38240664	G	T	CEN
chr3	40910024	G	T	CEN
chr3	41032950	A	G	CEN
chr3	48856236	C	A	CEN
chr3	61842680	G	T	CEN
chr3	84776597	C	A	CEN
chr3	89204170	T	G	CEN
chr3	90401600	G	C	CEN
chr3	90777475	G	T	CEN
chr3	90788506	A	C	CEN
chr3	90824661	A	G	CEN
chr3	90825565	C	A	CEN
chr3	90853100	T	C	CEN
chr3	90921361	A	C	CEN
chr3	90921381	A	T	CEN
chr3	90999861	G	T	CEN
chr3	91016311	G	A	CEN
chr3	91111950	G	C	CEN
chr3	92006040	T	C	CEN
chr3	119504178	A	C	CEN
chr3	136372638	G	T	CEN
chr3	145025453	C	T	CEN
chr3	177681984	A	C	CEN
chr3	177974150	C	A	CEN
chr3	178034973	T	G	CEN
chr3	191032407	C	A	CEN
chr4	21023854	C	A	CEN
chr4	22765318	A	T	CEN
chr4	38521322	G	T	CEN
chr4	45111228	C	T	CEN
chr4	46176481	A	C	CEN
chr4	50265961	T	C	CEN
chr4	50332906	C	G	CEN
chr4	67502273	A	G	CEN
chr4	99492997	C	A	CEN
chr4	106225674	G	A	CEN
chr4	116815244	C	G	CEN
chr4	149024648	A	G	CEN
chr4	155097217	T	C	CEN
chr4	168568449	T	A	CEN
chr5	3231498	C	T	CEN
chr5	7330648	A	G	CEN
chr5	32977978	G	A	CEN
chr5	37796675	T	C	CEN
chr5	37796698	A	G	CEN
chr5	49841903	A	G	CEN
chr5	50048482	T	G	CEN
chr5	52469382	C	A	CEN
chr5	104718230	C	T	CEN
chr5	121174039	A	T	CEN
chr5	148047304	C	A	CEN
chr5	163544253	G	A	CEN
chr6	7729935	G	A	CEN
chr6	18887311	C	T	CEN
chr6	52694340	A	T	CEN
chr6	58450531	A	G	CEN
chr6	62791219	C	T	CEN
chr6	64090627	G	T	CEN
chr6	83124049	C	G	CEN
chr6	125127984	A	C	CEN
chr7	46485749	C	T	CEN
chr7	59230254	T	A	CEN
chr7	59392230	C	G	CEN
chr7	61445272	G	A	CEN
chr7	62406396	G	T	CEN
chr7	72130028	A	T	CEN
chr7	80276159	G	A	CEN
chr7	85977421	C	G	CEN
chr7	93360054	T	G	CEN
chr7	98792976	T	G	CEN
chr7	109546216	A	G	CEN
chr7	112631054	A	C	CEN
chr7	114816582	T	G	CEN
chr7	115228881	G	A	CEN
chr7	118188563	A	G	CEN
chr7	120519272	C	T	CEN
chr7	122837163	T	A	CEN
chr7	129738159	T	A	CEN
chr7	134616252	G	A	CEN
chr7	138785828	T	G	CEN
chr7	145947044	T	A	CEN
chr7	158250711	A	G	CEN
chr8	8407828	C	A	CEN
chr8	11205764	A	G	CEN
chr8	11772498	T	G	CEN
chr8	17432976	C	T	CEN
chr8	26520517	G	T	CEN
chr8	33851269	T	C	CEN
chr8	44490650	C	T	CEN
chr8	44565445	A	C	CEN
chr8	45032098	G	A	CEN
chr8	45339487	C	T	CEN
chr8	65345968	T	A	CEN
chr8	66733104	G	T	CEN
chr8	71399652	C	A	CEN
chr8	74245828	G	T	CEN
chr8	75706986	A	T	CEN
chr8	77288039	A	G	CEN
chr8	79608702	T	C	CEN
chr8	81441147	G	T	CEN
chr8	85320739	T	G	CEN
chr8	90864956	A	T	CEN
chr8	94635172	G	T	CEN
chr8	97872774	G	T	CEN
chr8	98366729	T	A	CEN
chr8	104436613	C	A	CEN
chr8	105305988	A	T	CEN
chr8	106183220	A	C	CEN
chr8	109436568	A	C	CEN
chr8	112675719	G	A	CEN
chr8	119944582	G	A	CEN
chr8	121052896	G	A	CEN
chr8	121575307	G	T	CEN
chr8	123057940	T	C	CEN
chr8	124960018	T	G	CEN
chr8	125848928	G	T	CEN
chr8	126866623	G	T	CEN
chr8	136095271	A	C	CEN
chr8	137123655	A	C	CEN
chr8	139480731	T	G	CEN
chr8	144975909	C	A	CEN
chr9	3538335	G	A	CEN
chr9	7103613	G	T	CEN
chr9	8666080	C	A	CEN
chr9	9838545	T	G	CEN
chr9	13786123	G	T	CEN
chr9	20003938	C	A	CEN
chr9	20179643	C	T	CEN
chr9	20957187	C	T	CEN
chr9	22381361	G	C	CEN
chr9	25089391	G	T	CEN
chr9	31649508	C	A	CEN
chr9	38421915	T	G	CEN
chr9	38465739	T	G	CEN
chr9	40909507	C	T	CEN
chr9	40909753	C	T	CEN
chr9	40925378	C	T	CEN
chr9	43493215	C	T	CEN
chr9	43502029	T	A	CEN
chr9	43698967	A	T	CEN
chr9	43793631	C	G	CEN
chr9	44012147	T	C	CEN
chr9	44243119	A	T	CEN
chr9	44414747	T	G	CEN
chr9	44416412	A	G	CEN
chr9	44453255	T	A	CEN
chr9	44494744	A	T	CEN
chr9	44510439	T	G	CEN
chr9	44526805	T	A	CEN
chr9	44647293	T	C	CEN
chr9	44725879	A	T	CEN
chr9	44730396	G	A	CEN
chr9	44876404	C	T	CEN
chr9	44955856	A	G	CEN
chr9	60561156	A	T	CEN
chr9	60653354	C	T	CEN
chr9	82742310	G	A	CEN
chr9	96586148	C	A	CEN
chr9	107688880	T	C	CEN
chr9	122413720	A	G	CEN
chr9	122413785	G	A	CEN
chr9	126686322	G	T	CEN
chr9	132767913	A	C	CEN
chr9	135686504	C	T	CEN
chr9	137968530	G	A	CEN
chr10	6632623	T	A	CEN
chr10	10521152	T	G	CEN
chr10	25276428	T	C	CEN
chr10	33343228	G	T	CEN
chr10	35506683	C	G	CEN
chr10	39986737	T	A	CEN
chr10	40097832	C	T	CEN
chr10	40192946	G	A	CEN
chr10	40285184	G	C	CEN
chr10	40346018	A	T	CEN
chr10	40366933	G	C	CEN
chr10	40408512	C	A	CEN
chr10	40412356	T	A	CEN
chr10	40545661	A	T	CEN
chr10	40587694	T	C	CEN
chr10	40657894	C	T	CEN
chr10	40718206	A	G	CEN
chr10	40816514	A	G	CEN
chr10	40889061	T	C	CEN
chr10	40895237	T	G	CEN
chr10	40934964	A	C	CEN
chr10	40947022	A	G	CEN
chr10	41117955	T	C	CEN
chr10	41250092	G	A	CEN
chr10	41387508	G	C	CEN
chr10	41524473	C	A	CEN
chr10	41571877	A	C	CEN
chr10	41574317	A	T	CEN
chr10	41581214	C	G	CEN
chr10	41581258	A	C	CEN
chr10	41587724	G	A	CEN
chr10	46541056	C	T	CEN
chr10	48602398	C	A	CEN
chr10	72719284	G	T	CEN
chr10	74292905	C	G	CEN
chr10	80831071	T	C	CEN
chr10	115878708	A	G	CEN
chr10	131246921	G	A	CEN
chr11	23173696	G	T	CEN
chr11	51266166	A	C	CEN
chr11	51272193	C	A	CEN
chr11	52862279	G	C	CEN
chr11	53117210	G	A	CEN
chr11	94349168	A	T	CEN
chr11	110428068	C	A	CEN
chr11	120138592	G	A	CEN
chr12	5724960	T	C	CEN
chr12	22721392	A	C	CEN
chr12	34835402	G	C	CEN
chr12	35002552	G	C	CEN
chr12	35018640	G	T	CEN
chr12	35021739	G	A	CEN
chr12	35126864	T	C	CEN
chr12	35324219	A	G	CEN
chr12	35345932	G	C	CEN
chr12	35536542	G	C	CEN
chr12	35808831	C	G	CEN
chr12	35829501	T	A	CEN
chr12	35932466	G	T	CEN
chr12	35981462	A	G	CEN
chr12	36010597	C	T	CEN
chr12	36112566	T	C	CEN
chr12	36196622	T	G	CEN
chr12	36332445	G	A	CEN
chr12	36335276	G	T	CEN
chr12	36400871	T	A	CEN
chr12	36513695	G	A	CEN
chr12	36582638	G	T	CEN
chr12	36674535	C	A	CEN
chr12	36745383	G	A	CEN
chr12	36745480	C	A	CEN
chr12	36833285	G	T	CEN
chr12	36941334	G	A	CEN
chr12	37172258	A	G	CEN
chr12	54641080	A	G	CEN
chr12	55790104	C	A	CEN
chr12	63018795	G	A	CEN
chr12	80675638	T	C	CEN
chr12	82829479	C	A	CEN
chr12	84698554	C	A	CEN
chr12	88621566	A	T	CEN
chr12	88808538	G	A	CEN
chr12	102823011	C	T	CEN
chr12	128138435	G	A	CEN
chr13	16019566	A	G	CEN
chr13	16151353	C	G	CEN
chr13	16153205	G	A	CEN
chr13	16229129	A	T	CEN
chr13	16265262	C	T	CEN
chr13	16322325	T	G	CEN
chr13	16347837	A	T	CEN
chr13	16453313	G	C	CEN
chr13	16454896	A	G	CEN
chr13	16468903	G	T	CEN
chr13	16489772	T	C	CEN
chr13	16532869	G	T	CEN
chr13	16630610	C	A	CEN
chr13	16757720	T	C	CEN
chr13	16845124	C	A	CEN
chr13	16853077	G	C	CEN
chr13	16863315	C	T	CEN
chr13	16864525	C	G	CEN
chr13	16886825	G	T	CEN
chr13	16886870	T	G	CEN
chr13	16889144	G	C	CEN
chr13	16955289	A	T	CEN
chr13	17127351	C	G	CEN
chr13	17135661	C	A	CEN
chr13	17209466	T	A	CEN
chr13	17217530	A	T	CEN
chr13	17218514	A	T	CEN
chr13	17245549	A	T	CEN
chr13	17257668	A	C	CEN
chr13	17263656	T	C	CEN
chr13	17268222	C	T	CEN
chr13	17284275	T	C	CEN
chr13	17304902	G	C	CEN
chr13	17354445	A	T	CEN
chr13	17373618	A	T	CEN
chr13	17448561	C	T	CEN
chr13	17536375	C	T	CEN
chr13	17602990	G	A	CEN
chr13	17678228	T	A	CEN
chr13	17692798	G	C	CEN
chr13	17739370	C	T	CEN
chr13	17843436	T	G	CEN
chr13	17868317	G	T	CEN
chr13	17884102	A	G	CEN
chr13	17892969	G	A	CEN
chr13	17983666	T	A	CEN
chr13	17983800	C	T	CEN
chr13	18002294	C	T	CEN
chr13	18048566	C	T	CEN
chr13	54627807	G	C	CEN
chr13	65999650	G	T	CEN
chr13	67968370	T	G	CEN
chr13	81026383	C	T	CEN
chr13	84867075	T	C	CEN
chr13	99531508	T	A	CEN
chr13	109471923	T	A	CEN
chr13	111593510	T	A	CEN
chr14	16101310	A	G	CEN
chr14	18249303	G	T	CEN
chr14	18253634	C	T	CEN
chr14	19914030	C	T	CEN
chr14	36604130	T	G	CEN
chr14	39928244	T	A	CEN
chr14	62774788	A	G	CEN
chr15	19486470	G	A	CEN
chr15	24070652	T	A	CEN
chr15	67211111	A	T	CEN
chr16	36715825	G	A	CEN
chr16	47776418	T	C	CEN
chr16	51470206	G	A	CEN
chr16	70154890	C	T	CEN
chr16	70162996	G	A	CEN
chr16	70628153	T	A	CEN
chr16	73047231	T	A	CEN
chr16	83373731	A	C	CEN
chr17	42440686	A	G	CEN
chr17	52196288	T	G	CEN
chr18	15467492	C	T	CEN
chr18	15504293	G	T	CEN
chr18	15521506	C	A	CEN
chr18	15551235	T	G	CEN
chr18	15624399	G	A	CEN
chr18	15636776	C	T	CEN
chr18	15721901	T	C	CEN
chr18	16556389	A	G	CEN
chr18	16618196	C	G	CEN
chr18	16770867	A	G	CEN
chr18	20450768	G	T	CEN
chr18	71708200	G	A	CEN
chr18	76941758	C	A	CEN
chr19	22498783	A	T	CEN
chr19	23593171	C	A	CEN
chr19	24393819	A	G	CEN
chr19	24398600	A	T	CEN
chr19	27360462	A	C	CEN
chr20	9486342	G	T	CEN
chr20	12214325	G	A	CEN
chr20	22587573	A	G	CEN
chr20	26531329	C	G	CEN
chr20	28749105	C	T	CEN
chr20	28749132	A	C	CEN
chr20	28816284	A	T	CEN
chr20	28896489	T	C	CEN
chr20	36591654	T	G	CEN
chr20	55380480	T	A	CEN
chr20	58121678	C	G	CEN
chr21	7955840	G	A	CEN
chr21	9767836	G	T	CEN
chr21	10680554	C	T	CEN
chr21	10702194	A	G	CEN
chr21	10707863	C	A	CEN
chr21	10760049	T	C	CEN
chr21	10771990	T	C	CEN
chr21	10776589	C	A	CEN
chr21	12979345	T	C	CEN
chr21	18823696	T	G	CEN
chr21	41366231	A	C	CEN
chr21	45067533	A	C	CEN
chr22	12422642	T	G	CEN
chr22	22006402	C	T	CEN
chr22	29803871	T	C	CEN
chr22	34330519	T	A	CEN
chrX	1439644	C	G	CEN
chrX	1439671	A	G	CEN
chrX	16420388	C	T	CEN
chrX	33819925	G	A	CEN
chrX	45159131	A	T	CEN
chrX	51220735	A	G	CEN
chrX	52568794	G	T	CEN
chrX	55489166	T	G	CEN
chrX	55552974	G	T	CEN
chrX	76897071	C	A	CEN
chrX	80524930	A	C	CEN
chrX	96992190	C	T	CEN
chrX	107056216	A	T	CEN
chrX	121958800	A	G	CEN
chrX	145865453	A	T	CEN
chrX	155636115	C	T	CEN
chr1	5008795	C	A	CEN
chr1	5414349	T	C	CEN
chr1	12406286	A	G	CEN
chr1	14931780	C	A	CEN
chr1	17174862	T	G	CEN
chr1	18649540	T	G	CEN
chr1	19116656	A	G	CEN
chr1	21364614	T	G	CEN
chr1	21866594	T	G	CEN
chr1	24882269	A	G	CEN
chr1	26318635	T	G	CEN
chr1	29586442	C	T	CEN
chr1	34668405	T	A	CEN
chr1	38816616	G	T	CEN
chr1	39842194	C	T	CEN
chr1	43157259	C	A	CEN
chr1	53650053	A	T	CEN
chr1	54578673	C	T	CEN
chr1	54899652	G	A	CEN
chr1	55879230	T	A	CEN
chr1	56099813	A	C	CEN
chr1	58474847	T	C	CEN
chr1	64922054	C	A	CEN
chr1	71333664	G	A	CEN
chr1	76451360	A	C	CEN
chr1	90914039	T	A	CEN
chr1	93525095	G	T	CEN
chr1	98121552	A	G	CEN
chr1	104284655	T	A	CEN
chr1	104529653	C	T	CEN
chr1	107514200	T	C	CEN
chr1	121880152	A	T	CEN
chr1	122658011	A	G	CEN
chr1	122669382	T	A	CEN
chr1	122725435	A	G	CEN
chr1	122833231	T	G	CEN
chr1	122899458	T	C	CEN
chr1	122937134	A	C	CEN
chr1	122937143	T	G	CEN
chr1	123079992	C	A	CEN
chr1	123092846	G	A	CEN
chr1	123092877	G	A	CEN
chr1	123159226	T	C	CEN
chr1	123163773	A	G	CEN
chr1	123318120	G	C	CEN
chr1	123347867	T	C	CEN
chr1	123360607	G	C	CEN
chr1	123377803	C	G	CEN
chr1	123405165	T	A	CEN
chr1	123498873	A	C	CEN
chr1	123501131	A	T	CEN
chr1	123584803	T	A	CEN
chr1	123743359	T	G	CEN
chr1	123812964	G	T	CEN
chr1	123907009	A	T	CEN
chr1	124041570	T	G	CEN
chr1	124096158	A	T	CEN
chr1	124126501	A	G	CEN
chr1	124142712	T	A	CEN
chr1	124211284	G	A	CEN
chr1	124213165	A	T	CEN
chr1	124270952	C	A	CEN
chr1	124417547	T	C	CEN
chr1	124532828	G	C	CEN
chr1	124712589	T	C	CEN
chr1	124770775	T	A	CEN
chr1	153392639	G	T	CEN
chr1	159040243	T	C	CEN
chr1	167834424	T	C	CEN
chr1	169515399	G	A	CEN
chr1	210350280	G	T	CEN
chr1	218710077	C	G	CEN
chr2	6147378	G	T	CEN
chr2	13715114	T	C	CEN
chr2	23165670	A	C	CEN
chr2	56811741	C	A	CEN
chr2	73288750	C	G	CEN
chr2	81755919	A	C	CEN
chr2	82740980	C	T	CEN
chr2	85161254	T	C	CEN
chr2	89801374	C	T	CEN
chr2	89802436	C	G	CEN
chr2	89821204	A	G	CEN
chr2	89835334	G	A	CEN
chr2	92244997	A	G	CEN
chr2	92249438	G	T	CEN
chr2	92290505	A	G	CEN
chr2	92303002	C	A	CEN
chr2	92328076	C	G	CEN
chr2	92355866	A	G	CEN
chr2	92421627	C	T	CEN
chr2	92432811	G	T	CEN
chr2	92552192	C	G	CEN
chr2	92615254	C	G	CEN
chr2	92650329	A	G	CEN
chr2	92727707	C	A	CEN
chr2	92839155	G	C	CEN
chr2	92878784	G	A	CEN
chr2	92942462	C	G	CEN
chr2	93172770	G	C	CEN
chr2	93307426	A	T	CEN
chr2	93419299	C	A	CEN
chr2	93457811	G	A	CEN
chr2	93548435	C	A	CEN
chr2	93672598	A	G	CEN
chr2	93744381	G	T	CEN
chr2	94039120	C	A	CEN
chr2	94081883	C	T	CEN
chr2	104438294	C	A	CEN
chr2	105567089	A	C	CEN
chr2	107325801	A	C	CEN
chr2	117256807	C	A	CEN
chr2	118356475	G	C	CEN
chr2	123981260	T	G	CEN
chr2	126153867	A	T	CEN
chr2	130991983	T	C	CEN
chr2	131021797	T	G	CEN
chr2	132937967	A	C	CEN
chr2	135397943	G	A	CEN
chr2	138369230	G	T	CEN
chr2	140371687	T	C	CEN
chr2	140936914	C	T	CEN
chr2	149828697	C	T	CEN
chr2	150466447	G	A	CEN
chr2	161208888	C	T	CEN
chr2	169313356	T	C	CEN
chr2	169861658	G	T	CEN
chr2	172336028	C	G	CEN
chr2	180146080	G	T	CEN
chr2	183204323	A	C	CEN
chr2	185126319	T	A	CEN
chr2	199982849	C	A	CEN
chr2	205296754	G	T	CEN
chr2	209556600	C	A	CEN
chr2	217361157	G	T	CEN
chr2	221430465	T	A	CEN
chr2	221841301	C	G	CEN
chr2	225012924	T	C	CEN
chr2	227781510	C	T	CEN
chr2	235077174	C	T	CEN
chr2	235978310	T	A	CEN
chr3	4526655	A	C	CEN
chr3	5714153	T	G	CEN
chr3	11248529	C	T	CEN
chr3	13016818	A	G	CEN
chr3	34730086	C	T	CEN
chr3	41041310	C	T	CEN
chr3	54072526	C	A	CEN
chr3	61700933	G	T	CEN
chr3	62731660	G	A	CEN
chr3	63306847	T	A	CEN
chr3	66290249	G	T	CEN
chr3	67944336	C	T	CEN
chr3	72142610	G	T	CEN
chr3	78638298	T	C	CEN
chr3	89283333	C	T	CEN
chr3	90930804	A	T	CEN
chr3	90959942	G	C	CEN
chr3	90959978	T	C	CEN
chr3	91933212	G	C	CEN
chr3	93027870	A	G	CEN
chr3	95857417	G	A	CEN
chr3	106796952	G	A	CEN
chr3	114513016	T	A	CEN
chr3	115137146	A	T	CEN
chr3	118419581	C	G	CEN
chr3	120962205	T	A	CEN
chr3	136334370	T	G	CEN
chr3	142550427	T	G	CEN
chr3	148140273	C	G	CEN
chr3	148201452	A	G	CEN
chr3	150367479	G	C	CEN
chr3	159263695	G	T	CEN
chr3	164329214	C	T	CEN
chr3	171813156	C	A	CEN
chr3	182486649	C	T	CEN
chr3	186225113	G	T	CEN
chr3	189927334	A	C	CEN
chr4	6900602	G	C	CEN
chr4	18285912	T	G	CEN
chr4	31381119	A	G	CEN
chr4	37739003	G	T	CEN
chr4	38740815	C	A	CEN
chr4	47187402	G	A	CEN
chr4	49927501	A	C	CEN
chr4	50265999	G	T	CEN
chr4	50723513	T	C	CEN
chr4	51601072	A	G	CEN
chr4	69892331	C	A	CEN
chr4	77741607	C	T	CEN
chr4	78405632	C	G	CEN
chr4	88919399	A	G	CEN
chr4	93071701	A	C	CEN
chr4	129901245	G	T	CEN
chr4	135076334	T	C	CEN
chr4	135788850	C	A	CEN
chr4	138402615	A	C	CEN
chr4	141255669	G	A	CEN
chr4	141580998	C	A	CEN
chr4	149130213	A	G	CEN
chr4	149468499	C	T	CEN
chr4	150636212	G	T	CEN
chr4	158141027	C	T	CEN
chr4	159266147	C	A	CEN
chr4	163778762	C	T	CEN
chr4	165803034	C	A	CEN
chr4	170535623	T	C	CEN
chr4	174602079	T	A	CEN
chr4	181493079	T	C	CEN
chr4	189280697	C	T	CEN
chr5	3924324	C	A	CEN
chr5	6391858	G	A	CEN
chr5	8299540	A	G	CEN
chr5	10373995	T	A	CEN
chr5	12143152	T	A	CEN
chr5	20560269	C	T	CEN
chr5	29533274	T	C	CEN
chr5	47042039	A	G	CEN
chr5	47143954	A	C	CEN
chr5	49844173	G	A	CEN
chr5	49865787	T	A	CEN
chr5	49885058	G	A	CEN
chr5	49941164	T	G	CEN
chr5	49987872	A	G	CEN
chr5	50056782	C	A	CEN
chr5	52509582	A	T	CEN
chr5	56873777	T	A	CEN
chr5	63214904	A	T	CEN
chr5	63496021	G	T	CEN
chr5	82367741	G	T	CEN
chr5	89367370	G	T	CEN
chr5	128299898	T	C	CEN
chr5	156558929	C	T	CEN
chr5	159978410	T	C	CEN
chr5	180088490	G	A	CEN
chr5	180119654	G	A	CEN
chr6	354955	G	A	CEN
chr6	374436	G	A	CEN
chr6	9856056	C	T	CEN
chr6	59082187	T	G	CEN
chr6	61263385	T	A	CEN
chr6	63396360	A	T	CEN
chr6	81800354	C	T	CEN
chr6	84258459	G	A	CEN
chr6	90036629	A	G	CEN
chr6	90616798	T	G	CEN
chr6	124004106	A	T	CEN
chr6	124723894	T	C	CEN
chr6	153898697	C	G	CEN
chr6	163696252	T	C	CEN
chr7	8152704	C	T	CEN
chr7	13008816	T	C	CEN
chr7	18881060	T	C	CEN
chr7	19462878	G	A	CEN
chr7	42364313	G	A	CEN
chr7	46267363	C	A	CEN
chr7	59296578	A	C	CEN
chr7	59395987	C	A	CEN
chr7	59631317	T	C	CEN
chr7	60102729	A	T	CEN
chr7	60613258	T	C	CEN
chr7	62404131	T	C	CEN
chr7	78569108	C	T	CEN
chr7	82951184	T	C	CEN
chr7	83268246	A	C	CEN
chr7	83560012	C	A	CEN
chr7	84917155	C	T	CEN
chr7	97504122	A	T	CEN
chr7	98759713	G	A	CEN
chr7	109178737	A	T	CEN
chr7	117335136	G	T	CEN
chr7	118496603	A	G	CEN
chr7	119545450	C	G	CEN
chr7	120465585	A	T	CEN
chr7	135046528	T	C	CEN
chr7	136662781	C	A	CEN
chr7	157977709	A	T	CEN
chr7	158114194	A	T	CEN
chr8	6773678	C	T	CEN
chr8	10539957	G	A	CEN
chr8	11316468	G	T	CEN
chr8	15341841	T	G	CEN
chr8	15425473	T	C	CEN
chr8	29541080	T	G	CEN
chr8	31066958	T	G	CEN
chr8	34291710	T	G	CEN
chr8	43059631	A	C	CEN
chr8	43625415	C	A	CEN
chr8	44034908	C	A	CEN
chr8	44142477	G	T	CEN
chr8	44142557	A	C	CEN
chr8	44400880	G	A	CEN
chr8	44643832	G	T	CEN
chr8	44857766	T	C	CEN
chr8	45010666	C	T	CEN
chr8	45155772	C	G	CEN
chr8	45204476	C	A	CEN
chr8	45204624	T	C	CEN
chr8	45375866	T	C	CEN
chr8	45376021	T	C	CEN
chr8	45376100	G	T	CEN
chr8	45376305	G	A	CEN
chr8	45376458	C	T	CEN
chr8	45581504	G	T	CEN
chr8	45620497	C	T	CEN
chr8	45656439	G	C	CEN
chr8	45741115	C	T	CEN
chr8	53042313	C	A	CEN
chr8	56732001	C	T	CEN
chr8	59419554	T	A	CEN
chr8	59443964	T	G	CEN
chr8	62290732	A	G	CEN
chr8	62841086	T	C	CEN
chr8	64157446	C	A	CEN
chr8	68385025	T	C	CEN
chr8	69784259	A	G	CEN
chr8	75879364	T	C	CEN
chr8	76559609	A	G	CEN
chr8	84120607	G	T	CEN
chr8	86689712	T	A	CEN
chr8	88757529	G	A	CEN
chr8	93155528	G	T	CEN
chr8	94458301	G	A	CEN
chr8	98495605	C	T	CEN
chr8	101670606	T	C	CEN
chr8	101919686	C	A	CEN
chr8	103090102	G	A	CEN
chr8	103553445	A	T	CEN
chr8	105979988	A	G	CEN
chr8	111295688	G	T	CEN
chr8	111330989	A	C	CEN
chr8	112797783	C	T	CEN
chr8	112951756	A	G	CEN
chr8	117106548	G	T	CEN
chr8	117131820	T	A	CEN
chr8	117307039	T	C	CEN
chr8	119634541	C	A	CEN
chr8	127465945	C	T	CEN
chr8	127546435	C	G	CEN
chr8	129082770	C	A	CEN
chr8	130137578	C	A	CEN
chr8	131438292	T	G	CEN
chr8	133012034	G	A	CEN
chr8	133850147	A	G	CEN
chr8	135830810	A	T	CEN
chr8	140584110	C	A	CEN
chr9	2781882	C	A	CEN
chr9	4371533	G	A	CEN
chr9	8043159	A	T	CEN
chr9	8337022	C	T	CEN
chr9	14192504	T	A	CEN
chr9	16094953	T	G	CEN
chr9	17216605	A	G	CEN
chr9	19516415	G	C	CEN
chr9	21488983	A	G	CEN
chr9	29440536	C	A	CEN
chr9	30778263	A	G	CEN
chr9	37285321	G	T	CEN
chr9	42254711	G	A	CEN
chr9	43698833	C	T	CEN
chr9	43739277	C	A	CEN
chr9	43739405	T	G	CEN
chr9	43814462	C	G	CEN
chr9	43938702	C	A	CEN
chr9	44151123	T	A	CEN
chr9	44279885	G	A	CEN
chr9	44301485	T	A	CEN
chr9	44443024	C	G	CEN
chr9	44829185	G	T	CEN
chr9	45188305	C	T	CEN
chr9	45457758	T	C	CEN
chr9	75043771	C	A	CEN
chr9	75270032	C	A	CEN
chr9	80141248	C	T	CEN
chr9	81267724	C	T	CEN
chr9	95755661	G	A	CEN
chr9	100340912	A	C	CEN
chr9	103930716	A	T	CEN
chr9	109779311	G	A	CEN
chr9	114385710	A	C	CEN
chr9	115841218	T	C	CEN
chr9	116024902	G	T	CEN
chr9	133074645	G	A	CEN
chr10	2446075	G	C	CEN
chr10	9396044	C	A	CEN
chr10	18419281	C	T	CEN
chr10	18611060	A	T	CEN
chr10	22665292	C	A	CEN
chr10	26278877	C	T	CEN
chr10	36342601	C	T	CEN
chr10	41534586	G	C	CEN
chr10	41563002	G	C	CEN
chr10	41563108	A	T	CEN
chr10	41570898	C	T	CEN
chr10	41700323	T	A	CEN
chr10	44268252	G	A	CEN
chr10	46524304	C	T	CEN
chr10	50353665	G	T	CEN
chr10	56575999	G	A	CEN
chr10	57977373	A	G	CEN
chr10	59243582	T	A	CEN
chr10	73095853	T	G	CEN
chr10	75390448	T	A	CEN
chr10	76502928	T	G	CEN
chr10	82701515	G	T	CEN
chr10	83981771	C	T	CEN
chr10	85416437	A	C	CEN
chr10	85977516	A	T	CEN
chr10	92753330	T	C	CEN
chr10	101333689	C	A	CEN
chr10	112919015	A	G	CEN
chr10	113530039	A	G	CEN
chr10	121037133	C	A	CEN
chr10	121231446	C	A	CEN
chr10	121457774	T	A	CEN
chr10	123390271	A	G	CEN
chr11	14695387	T	A	CEN
chr11	15991914	C	G	CEN
chr11	21184425	A	G	CEN
chr11	28435862	G	A	CEN
chr11	34387668	A	G	CEN
chr11	39121543	C	A	CEN
chr11	41287505	T	C	CEN
chr11	48063623	A	C	CEN
chr11	49966411	T	A	CEN
chr11	51312512	C	G	CEN
chr11	51325632	A	T	CEN
chr11	51325671	T	A	CEN
chr11	51325765	C	T	CEN
chr11	51340882	A	C	CEN
chr11	51560831	T	C	CEN
chr11	51874552	G	T	CEN
chr11	51944248	G	C	CEN
chr11	51993654	T	A	CEN
chr11	52125656	C	G	CEN
chr11	52442872	A	G	CEN
chr11	52442881	A	T	CEN
chr11	52495298	T	C	CEN
chr11	52598235	T	C	CEN
chr11	52731584	A	G	CEN
chr11	52731586	C	T	CEN
chr11	52815654	T	G	CEN
chr11	53060682	T	C	CEN
chr11	53678315	A	C	CEN
chr11	54112268	T	C	CEN
chr11	54135723	G	C	CEN
chr11	54150252	A	T	CEN
chr11	54863521	C	A	CEN
chr11	62117353	T	C	CEN
chr11	70130248	C	T	CEN
chr11	75255915	G	A	CEN
chr11	88791282	G	A	CEN
chr11	99135353	T	G	CEN
chr11	103293935	G	A	CEN
chr11	105536914	C	A	CEN
chr11	110992563	G	A	CEN
chr11	115549136	T	A	CEN
chr11	123810694	A	C	CEN
chr11	127269417	T	C	CEN
chr11	128978894	C	T	CEN
chr11	133791867	G	A	CEN
chr12	880677	G	T	CEN
chr12	4983178	G	T	CEN
chr12	29242771	C	T	CEN
chr12	34992679	A	G	CEN
chr12	35277254	G	A	CEN
chr12	35316040	C	G	CEN
chr12	35581540	C	A	CEN
chr12	35683268	T	A	CEN
chr12	35780117	T	G	CEN
chr12	35932821	T	G	CEN
chr12	35964064	G	A	CEN
chr12	35986319	A	T	CEN
chr12	36354413	T	G	CEN
chr12	36513784	G	A	CEN
chr12	36856390	T	C	CEN
chr12	36865634	A	C	CEN
chr12	36894186	A	T	CEN
chr12	36918546	C	A	CEN
chr12	37014348	C	T	CEN
chr12	37027765	G	A	CEN
chr12	46735102	A	G	CEN
chr12	52731663	C	T	CEN
chr12	55825805	A	G	CEN
chr12	55825826	A	G	CEN
chr12	62259504	C	A	CEN
chr12	64979313	G	T	CEN
chr12	67746616	A	G	CEN
chr12	78628432	G	A	CEN
chr12	78647212	A	C	CEN
chr12	84998339	G	T	CEN
chr12	85219355	G	A	CEN
chr12	95874179	A	G	CEN
chr12	98556438	A	T	CEN
chr12	113532334	T	A	CEN
chr12	130142180	G	A	CEN
chr13	16010964	G	T	CEN
chr13	16112314	T	G	CEN
chr13	16245212	C	T	CEN
chr13	16425006	G	A	CEN
chr13	16447173	A	G	CEN
chr13	16468129	A	G	CEN
chr13	16563873	A	T	CEN
chr13	16697608	C	T	CEN
chr13	16757538	T	G	CEN
chr13	16943115	C	A	CEN
chr13	16957224	A	G	CEN
chr13	17006777	T	C	CEN
chr13	17077315	A	T	CEN
chr13	17135551	G	A	CEN
chr13	17198448	T	G	CEN
chr13	17211809	G	C	CEN
chr13	17292573	G	T	CEN
chr13	17303381	C	T	CEN
chr13	17359834	G	C	CEN
chr13	17434694	A	C	CEN
chr13	17590551	T	A	CEN
chr13	17593053	C	T	CEN
chr13	17593058	G	A	CEN
chr13	17650340	T	A	CEN
chr13	17716229	G	T	CEN
chr13	17719905	G	A	CEN
chr13	17738331	G	A	CEN
chr13	17917460	G	C	CEN
chr13	17929686	T	C	CEN
chr13	18010646	T	C	CEN
chr13	27428601	C	T	CEN
chr13	39657924	T	C	CEN
chr13	41906515	T	A	CEN
chr13	44179326	C	A	CEN
chr13	46902283	A	T	CEN
chr13	55121345	A	T	CEN
chr13	55157319	A	G	CEN
chr13	56300081	G	A	CEN
chr13	57475710	T	A	CEN
chr13	57646325	G	A	CEN
chr13	59044906	C	G	CEN
chr13	66588389	G	C	CEN
chr13	70941333	T	C	CEN
chr13	79241878	G	A	CEN
chr13	88733016	A	C	CEN
chr13	95180281	C	T	CEN
chr14	16119427	G	A	CEN
chr14	18224117	T	G	CEN
chr14	21764330	A	G	CEN
chr14	23776979	T	C	CEN
chr14	36164915	C	A	CEN
chr14	52082002	G	T	CEN
chr14	54080529	C	A	CEN
chr14	79270447	G	T	CEN
chr14	81854003	T	A	CEN
chr14	87085557	A	G	CEN
chr14	96955258	C	T	CEN
chr14	96955306	C	A	CEN
chr14	98044388	G	T	CEN
chr14	104044900	C	T	CEN
chr15	17000701	C	T	CEN
chr15	17690499	C	A	CEN
chr15	18503757	C	T	CEN
chr15	27223941	C	T	CEN
chr15	38855641	G	A	CEN
chr15	57723838	C	A	CEN
chr15	58386527	G	T	CEN
chr15	71020211	C	T	CEN
chr15	87232868	G	A	CEN
chr15	87254598	G	A	CEN
chr15	87530757	A	T	CEN
chr15	88427903	G	A	CEN
chr15	97996209	A	C	CEN
chr15	100383785	C	T	CEN
chr16	214982	A	C	CEN
chr16	21563137	T	C	CEN
chr16	22691755	T	A	CEN
chr16	22900793	G	A	CEN
chr16	34759998	C	T	CEN
chr16	36334734	G	T	CEN
chr16	36793300	T	C	CEN
chr16	36840314	T	A	CEN
chr16	37737968	A	C	CEN
chr16	47782387	T	A	CEN
chr16	49322566	T	A	CEN
chr16	54350741	G	A	CEN
chr16	63540249	A	T	CEN
chr16	74050995	G	A	CEN
chr17	3097225	T	G	CEN
chr17	12611249	C	T	CEN
chr17	13074395	T	A	CEN
chr17	22842005	T	G	CEN
chr17	22882186	C	T	CEN
chr17	22958512	T	G	CEN
chr17	22966913	C	T	CEN
chr17	60547016	A	G	CEN
chr18	8666862	G	C	CEN
chr18	15476649	C	T	CEN
chr18	15504316	G	A	CEN
chr18	15508356	G	T	CEN
chr18	15521238	G	C	CEN
chr18	15529483	A	G	CEN
chr18	15543159	G	T	CEN
chr18	15548840	A	G	CEN
chr18	15642609	C	A	CEN
chr18	15650242	C	T	CEN
chr18	15670861	T	A	CEN
chr18	15723037	C	G	CEN
chr18	15982880	A	G	CEN
chr18	16053016	C	T	CEN
chr18	16110018	T	G	CEN
chr18	16110055	G	T	CEN
chr18	16140119	C	T	CEN
chr18	16201426	T	G	CEN
chr18	16316980	C	T	CEN
chr18	16403074	C	A	CEN
chr18	16465208	T	A	CEN
chr18	16465412	A	G	CEN
chr18	16525455	A	G	CEN
chr18	16550794	T	C	CEN
chr18	16766351	T	C	CEN
chr18	16832158	A	C	CEN
chr18	17022547	T	C	CEN
chr18	17444676	G	T	CEN
chr18	17447354	G	A	CEN
chr18	17759148	T	C	CEN
chr18	18141686	C	T	CEN
chr18	18141744	T	A	CEN
chr18	18493356	G	A	CEN
chr18	18888660	G	T	CEN
chr18	19177107	C	T	CEN
chr18	19353002	T	A	CEN
chr18	19364542	A	G	CEN
chr18	19364640	C	G	CEN
chr18	20081152	G	A	CEN
chr18	20295448	T	C	CEN
chr18	20732983	C	G	CEN
chr18	20734957	C	A	CEN
chr18	20801988	G	T	CEN
chr18	41933918	G	T	CEN
chr18	46667121	C	G	CEN
chr18	52132286	C	A	CEN
chr18	56878123	A	C	CEN
chr18	74811824	T	C	CEN
chr19	24391903	A	T	CEN
chr19	27504993	A	C	CEN
chr19	31489505	C	T	CEN
chr20	11516782	G	A	CEN
chr20	12361282	C	T	CEN
chr20	26531197	A	T	CEN
chr20	26534936	T	A	CEN
chr20	27255676	C	G	CEN
chr20	27706487	A	T	CEN
chr20	27759396	G	C	CEN
chr20	28556152	C	G	CEN
chr20	28763310	A	G	CEN
chr20	29155429	C	A	CEN
chr20	29197085	G	T	CEN
chr20	29909812	C	T	CEN
chr20	29949260	T	A	CEN
chr20	35564637	A	T	CEN
chr20	38599735	C	T	CEN
chr20	39867326	G	A	CEN
chr20	41729149	C	T	CEN
chr20	46219256	C	G	CEN
chr20	51006051	A	T	CEN
chr20	51423331	G	T	CEN
chr20	51507888	A	G	CEN
chr20	52852503	C	T	CEN
chr20	54728523	C	A	CEN
chr20	59866933	C	A	CEN
chr20	60877079	T	C	CEN
chr21	7919372	G	A	CEN
chr21	7920191	G	A	CEN
chr21	7971907	T	A	CEN
chr21	7992802	C	A	CEN
chr21	8021066	C	G	CEN
chr21	8023924	G	C	CEN
chr21	10708997	C	A	CEN
chr21	10726690	C	T	CEN
chr21	10768190	C	A	CEN
chr21	10768621	G	C	CEN
chr21	10794511	C	T	CEN
chr21	19043122	C	A	CEN
chr21	26077740	C	A	CEN
chr21	27169295	T	C	CEN
chr21	28559622	G	T	CEN
chr21	31330455	G	T	CEN
chr21	38535128	T	A	CEN
chr21	40939765	C	T	CEN
chr21	42227895	A	C	CEN
chr21	46047888	G	A	CEN
chr22	12437907	A	G	CEN
chr22	32075758	A	T	CEN
chr22	36133644	T	A	CEN
chr22	49642693	C	T	CEN
chrX	2390116	C	A	CEN
chrX	2638704	C	A	CEN
chrX	4101869	C	T	CEN
chrX	5925304	A	G	CEN
chrX	6824435	T	G	CEN
chrX	7104697	C	T	CEN
chrX	14256688	G	A	CEN
chrX	16983882	T	A	CEN
chrX	24377452	C	T	CEN
chrX	29252373	G	C	CEN
chrX	31395643	G	A	CEN
chrX	32111317	G	A	CEN
chrX	36138073	G	T	CEN
chrX	36866209	T	C	CEN
chrX	37759410	T	C	CEN
chrX	50517519	C	A	CEN
chrX	51416111	C	T	CEN
chrX	55235648	G	A	CEN
chrX	58656452	T	C	CEN
chrX	59487621	G	A	CEN
chrX	60406493	T	G	CEN
chrX	77658685	T	C	CEN
chrX	82104290	T	A	CEN
chrX	85767095	T	A	CEN
chrX	100781321	C	A	CEN
chrX	103997444	A	G	CEN
chrX	110432523	G	A	CEN
chrX	111072609	T	A	CEN
chrX	113674320	C	T	CEN
chrX	117825471	T	C	CEN
chrX	118048189	T	C	CEN
chrX	120437504	A	G	CEN
chrX	126342267	A	G	CEN
chrX	132748947	A	T	CEN
chrX	135392900	G	A	CEN
chrX	138267811	C	T	CEN
chrX	141216021	G	A	CEN
chrX	141906595	C	G	CEN
chrX	144416213	C	A	CEN
chrX	146095686	C	T	CEN
chrX	148209457	T	G	CEN
chr1	4119103	C	T	F1SP
chr1	8106237	T	A	F1SP
chr1	12243716	G	T	F1SP
chr1	16162059	T	G	F1SP
chr1	30724024	T	G	F1SP
chr1	32901364	T	G	F1SP
chr1	35156927	G	A	F1SP
chr1	47433027	T	G	F1SP
chr1	54765336	A	C	F1SP
chr1	55621916	T	C	F1SP
chr1	112602151	G	T	F1SP
chr1	121504789	C	A	F1SP
chr1	122542117	A	T	F1SP
chr1	122735180	T	C	F1SP
chr1	122874404	C	A	F1SP
chr1	122887101	T	A	F1SP
chr1	122912542	A	C	F1SP
chr1	122950504	A	C	F1SP
chr1	122976066	A	G	F1SP
chr1	123068524	C	G	F1SP
chr1	123094913	T	A	F1SP
chr1	123142707	A	C	F1SP
chr1	123183231	T	C	F1SP
chr1	123254964	A	T	F1SP
chr1	123443794	C	A	F1SP
chr1	123452457	A	C	F1SP
chr1	123472157	G	T	F1SP
chr1	123496923	T	C	F1SP
chr1	123635141	A	C	F1SP
chr1	123711745	G	C	F1SP
chr1	123796191	G	A	F1SP
chr1	123796230	A	C	F1SP
chr1	123903653	T	C	F1SP
chr1	123957006	T	G	F1SP
chr1	123962344	C	G	F1SP
chr1	123973574	G	T	F1SP
chr1	124069085	C	A	F1SP
chr1	124155190	T	G	F1SP
chr1	124155197	A	G	F1SP
chr1	124191409	A	T	F1SP
chr1	124367861	C	G	F1SP
chr1	124390245	A	T	F1SP
chr1	124446416	C	G	F1SP
chr1	124446538	T	A	F1SP
chr1	124451198	T	C	F1SP
chr1	124519087	C	T	F1SP
chr1	124534141	G	T	F1SP
chr1	124534432	G	T	F1SP
chr1	124615038	C	T	F1SP
chr1	124639299	T	G	F1SP
chr1	124679308	C	A	F1SP
chr1	124783041	G	T	F1SP
chr1	124793273	T	C	F1SP
chr1	125164992	C	T	F1SP
chr1	152524145	G	T	F1SP
chr1	159154872	A	C	F1SP
chr1	160289174	G	T	F1SP
chr1	168753560	C	T	F1SP
chr2	89833211	T	C	F1SP
chr2	92199238	C	A	F1SP
chr2	92219957	C	T	F1SP
chr2	92353322	A	T	F1SP
chr2	92604998	A	G	F1SP
chr2	92727763	T	A	F1SP
chr2	92735350	C	G	F1SP
chr2	92735382	G	C	F1SP
chr2	93061758	G	C	F1SP
chr2	93121423	G	A	F1SP
chr2	93192136	T	C	F1SP
chr2	93254830	C	G	F1SP
chr2	93473786	T	C	F1SP
chr2	93479156	G	A	F1SP
chr2	93672962	G	A	F1SP
chr2	93802213	T	A	F1SP
chr2	93857331	G	C	F1SP
chr2	180659024	T	A	F1SP
chr3	43787301	T	C	F1SP
chr3	46403606	T	G	F1SP
chr3	66503618	G	A	F1SP
chr3	90777343	G	T	F1SP
chr3	90829385	G	A	F1SP
chr3	90999084	A	G	F1SP
chr3	91158570	C	A	F1SP
chr3	91214228	A	G	F1SP
chr3	91735428	C	T	F1SP
chr3	93090777	G	T	F1SP
chr3	149223325	T	G	F1SP
chr4	2540573	A	T	F1SP
chr4	42383214	G	A	F1SP
chr4	165146955	T	G	F1SP
chr4	165466771	C	T	F1SP
chr4	171899056	T	C	F1SP
chr4	175438444	T	G	F1SP
chr4	175966323	G	A	F1SP
chr5	27163297	T	A	F1SP
chr5	39787788	G	A	F1SP
chr5	47111304	A	G	F1SP
chr5	49694101	T	A	F1SP
chr5	49720413	T	C	F1SP
chr5	49787453	A	G	F1SP
chr5	50015841	C	A	F1SP
chr5	50044626	T	A	F1SP
chr5	132620563	G	C	F1SP
chr6	139709912	T	C	F1SP
chr6	139709983	G	A	F1SP
chr7	58184828	T	A	F1SP
chr7	58184876	T	A	F1SP
chr7	61378658	C	A	F1SP
chr7	61406481	C	A	F1SP
chr7	64737810	G	T	F1SP
chr7	82121286	G	A	F1SP
chr7	86327619	G	T	F1SP
chr7	99149791	T	G	F1SP
chr7	101065561	A	C	F1SP
chr7	121442618	C	A	F1SP
chr7	123575099	G	T	F1SP
chr7	125513261	G	A	F1SP
chr7	125821631	T	C	F1SP
chr7	138150592	C	A	F1SP
chr7	138618704	A	C	F1SP
chr7	149483056	C	A	F1SP
chr7	150860432	T	G	F1SP
chr7	158558995	A	T	F1SP
chr8	16325784	C	A	F1SP
chr8	31032843	A	C	F1SP
chr8	37105842	G	A	F1SP
chr8	60194064	A	T	F1SP
chr8	79193908	A	G	F1SP
chr8	91318167	T	G	F1SP
chr8	93465377	A	G	F1SP
chr8	111539484	G	A	F1SP
chr8	121811727	A	C	F1SP
chr8	124585181	G	A	F1SP
chr9	22027778	T	G	F1SP
chr9	26101979	A	G	F1SP
chr9	42388440	A	G	F1SP
chr9	43620954	G	A	F1SP
chr9	43652186	A	T	F1SP
chr9	43874145	G	A	F1SP
chr9	71153688	A	T	F1SP
chr9	91333280	A	T	F1SP
chr9	129081318	A	C	F1SP
chr10	11505620	C	A	F1SP
chr10	40073389	A	T	F1SP
chr10	40086002	G	T	F1SP
chr10	40792615	T	A	F1SP
chr10	41087743	G	A	F1SP
chr10	53351969	T	G	F1SP
chr10	67165300	C	A	F1SP
chr10	131153562	T	C	F1SP
chr11	3184774	T	C	F1SP
chr11	10143901	A	T	F1SP
chr11	37269272	C	G	F1SP
chr11	51423263	G	C	F1SP
chr11	51501029	G	A	F1SP
chr11	51937028	C	T	F1SP
chr11	53270903	A	T	F1SP
chr11	53432505	C	T	F1SP
chr11	53449509	G	T	F1SP
chr11	53449769	T	C	F1SP
chr11	53596589	G	A	F1SP
chr11	65952975	C	A	F1SP
chr11	104393277	G	A	F1SP
chr12	21110622	A	T	F1SP
chr12	34779961	G	A	F1SP
chr12	34915871	G	C	F1SP
chr12	35058722	A	T	F1SP
chr12	35274456	A	C	F1SP
chr12	35293549	A	C	F1SP
chr12	35525631	G	T	F1SP
chr12	35581472	G	C	F1SP
chr12	35747013	A	T	F1SP
chr12	35966330	G	A	F1SP
chr12	36010793	A	T	F1SP
chr12	36757604	T	G	F1SP
chr12	36965345	A	T	F1SP
chr12	37045787	G	C	F1SP
chr12	37133508	G	C	F1SP
chr12	37133569	C	T	F1SP
chr12	64755798	C	T	F1SP
chr12	131638261	G	A	F1SP
chr13	16087600	C	T	F1SP
chr13	16153210	A	T	F1SP
chr13	16229319	C	G	F1SP
chr13	16231411	C	G	F1SP
chr13	16255464	T	C	F1SP
chr13	16451950	G	C	F1SP
chr13	16464127	G	T	F1SP
chr13	16514349	C	A	F1SP
chr13	16607804	C	A	F1SP
chr13	16607836	A	G	F1SP
chr13	16744017	A	C	F1SP
chr13	16923435	T	C	F1SP
chr13	17057298	G	C	F1SP
chr13	17066335	G	T	F1SP
chr13	17226737	C	T	F1SP
chr13	17599247	T	C	F1SP
chr13	17650373	C	G	F1SP
chr13	17741512	T	A	F1SP
chr13	17989713	A	G	F1SP
chr13	17989791	G	T	F1SP
chr13	18015147	G	A	F1SP
chr13	65837601	G	T	F1SP
chr13	70472514	T	A	F1SP
chr13	90946073	G	A	F1SP
chr13	99158608	T	G	F1SP
chr13	111002464	A	T	F1SP
chr14	16114637	G	T	F1SP
chr14	16122875	G	T	F1SP
chr14	18262778	G	C	F1SP
chr14	23576304	G	A	F1SP
chr14	47036191	A	C	F1SP
chr14	51800822	G	A	F1SP
chr14	57321487	T	C	F1SP
chr15	17504075	A	G	F1SP
chr15	18911344	T	C	F1SP
chr15	19640173	C	T	F1SP
chr15	73776790	C	A	F1SP
chr16	21566051	C	T	F1SP
chr16	21570887	A	G	F1SP
chr16	22682985	G	A	F1SP
chr16	26840451	C	A	F1SP
chr16	36312023	A	C	F1SP
chr16	36793374	G	C	F1SP
chr16	36976488	A	C	F1SP
chr16	37685784	C	T	F1SP
chr16	38129093	T	C	F1SP
chr16	38129290	C	G	F1SP
chr17	22954906	T	C	F1SP
chr17	73308407	T	G	F1SP
chr17	76947793	G	A	F1SP
chr18	1142624	G	A	F1SP
chr18	5895087	A	C	F1SP
chr18	12896901	A	C	F1SP
chr18	15642777	A	T	F1SP
chr18	15689448	G	T	F1SP
chr18	17700657	A	T	F1SP
chr18	18382015	C	G	F1SP
chr18	19792096	A	G	F1SP
chr18	20330516	C	A	F1SP
chr18	20385179	A	C	F1SP
chr18	20732943	G	C	F1SP
chr18	33347568	T	G	F1SP
chr18	76746061	G	T	F1SP
chr19	18838332	G	A	F1SP
chr19	24334368	T	A	F1SP
chr19	24378595	C	T	F1SP
chr19	24895356	G	A	F1SP
chr19	27376430	G	A	F1SP
chr20	3601941	G	T	F1SP
chr20	28336941	G	A	F1SP
chr20	28749330	C	T	F1SP
chr20	28804011	C	T	F1SP
chr20	28807695	A	G	F1SP
chr20	29694332	T	G	F1SP
chr20	29943729	G	A	F1SP
chr20	37960269	G	T	F1SP
chr20	39131914	T	C	F1SP
chr20	40483412	A	G	F1SP
chr20	43914665	A	C	F1SP
chr20	44714781	A	C	F1SP
chr20	48565693	T	G	F1SP
chr20	49458225	T	G	F1SP
chr20	51914491	C	A	F1SP
chr20	52139700	G	C	F1SP
chr20	58186841	G	C	F1SP
chr20	60703718	G	T	F1SP
chr20	61626624	T	G	F1SP
chr20	62660501	T	G	F1SP
chr21	7326164	A	G	F1SP
chr21	7954774	C	A	F1SP
chr21	7992587	T	C	F1SP
chr21	8041847	G	A	F1SP
chr21	8044931	C	T	F1SP
chr21	9767781	C	A	F1SP
chr21	10657348	C	T	F1SP
chr21	10707863	C	A	F1SP
chr21	10764537	A	G	F1SP
chr21	10765915	T	G	F1SP
chr21	10765958	G	T	F1SP
chr21	10776589	C	A	F1SP
chr21	10784750	G	T	F1SP
chr21	12996538	C	G	F1SP
chr21	28221729	C	T	F1SP
chr21	28564936	G	T	F1SP
chr21	32408425	C	T	F1SP
chr21	36729533	A	C	F1SP
chr21	39332528	T	G	F1SP
chr21	39546238	C	T	F1SP
chr21	45510701	T	G	F1SP
chr22	19259400	G	T	F1SP
chr22	19766995	T	G	F1SP
chr22	21883462	T	C	F1SP
chr22	22999093	T	A	F1SP
chr22	28883452	T	G	F1SP
chr22	30429657	T	G	F1SP
chr22	36340662	C	A	F1SP
chr22	37919676	G	T	F1SP
chr22	38460475	T	G	F1SP
chr22	38837435	A	C	F1SP
chr22	41632040	A	C	F1SP
chr22	44075969	C	G	F1SP
chr22	44646176	G	T	F1SP
chr22	46754877	T	G	F1SP
chr22	47376837	A	C	F1SP
chrX	2201460	T	G	F1SP
chrX	2691163	T	G	F1SP
chrX	3064953	G	C	F1SP
chrX	6123872	G	T	F1SP
chrX	6906300	C	A	F1SP
chrX	16787132	T	G	F1SP
chrX	19188505	C	A	F1SP
chrX	19887192	T	G	F1SP
chrX	53495783	T	A	F1SP
chrX	83956957	A	G	F1SP
chrX	83956979	C	T	F1SP
chrX	126394550	G	T	F1SP
chr1	3422038	G	A	CEN
chr1	7378598	A	T	CEN
chr1	8568421	A	C	CEN
chr1	12669812	A	T	CEN
chr1	14425428	A	C	CEN
chr1	18503312	C	T	CEN
chr1	20075575	G	A	CEN
chr1	28890717	A	C	CEN
chr1	34505199	A	G	CEN
chr1	34529228	C	G	CEN
chr1	34584057	C	A	CEN
chr1	34999761	T	C	CEN
chr1	38690076	A	T	CEN
chr1	41285372	C	A	CEN
chr1	44911048	G	A	CEN
chr1	45707040	T	C	CEN
chr1	47509245	T	A	CEN
chr1	49267548	C	T	CEN
chr1	50777735	C	A	CEN
chr1	58156589	A	C	CEN
chr1	62703629	A	G	CEN
chr1	62703664	G	C	CEN
chr1	69096685	G	C	CEN
chr1	76571855	G	C	CEN
chr1	86642482	A	G	CEN
chr1	90816635	A	C	CEN
chr1	94564149	G	A	CEN
chr1	101696554	T	C	CEN
chr1	117201173	T	G	CEN
chr1	117318497	T	A	CEN
chr1	121763490	G	C	CEN
chr1	121931468	T	C	CEN
chr1	121969515	G	C	CEN
chr1	122679489	A	T	CEN
chr1	122692834	T	C	CEN
chr1	122788502	G	A	CEN
chr1	122818989	T	C	CEN
chr1	122884916	T	C	CEN
chr1	122907460	T	C	CEN
chr1	122960771	C	A	CEN
chr1	122997325	A	T	CEN
chr1	123034556	G	A	CEN
chr1	123098265	T	C	CEN
chr1	123149610	G	A	CEN
chr1	123163750	C	G	CEN
chr1	123172851	G	A	CEN
chr1	123332450	T	G	CEN
chr1	123476055	G	A	CEN
chr1	123477367	A	G	CEN
chr1	123489759	T	C	CEN
chr1	123553112	C	G	CEN
chr1	123564117	G	T	CEN
chr1	123624253	G	A	CEN
chr1	123673187	C	T	CEN
chr1	123691818	G	A	CEN
chr1	123718042	A	G	CEN
chr1	123751292	G	C	CEN
chr1	123759545	C	T	CEN
chr1	123815569	C	A	CEN
chr1	123885649	C	A	CEN
chr1	123904348	C	T	CEN
chr1	123988295	A	G	CEN
chr1	124072627	G	T	CEN
chr1	124117437	C	T	CEN
chr1	124140465	A	T	CEN
chr1	124189238	G	C	CEN
chr1	124225363	T	C	CEN
chr1	124252865	T	A	CEN
chr1	124269066	A	T	CEN
chr1	124347813	A	C	CEN
chr1	124363654	G	A	CEN
chr1	124366048	G	A	CEN
chr1	124480639	A	C	CEN
chr1	124519019	A	T	CEN
chr1	124523132	G	C	CEN
chr1	124536440	T	C	CEN
chr1	124617283	G	T	CEN
chr1	124736488	C	A	CEN
chr1	124783457	C	A	CEN
chr1	124787562	A	T	CEN
chr1	124787652	G	A	CEN
chr1	124819386	T	A	CEN
chr1	124860743	A	T	CEN
chr1	124873289	G	A	CEN
chr1	124883433	T	C	CEN
chr1	124894656	G	T	CEN
chr1	124911926	G	A	CEN
chr1	124921645	C	G	CEN
chr1	125159989	T	C	CEN
chr1	157267075	T	C	CEN
chr1	162981648	A	T	CEN
chr1	165148095	A	C	CEN
chr1	166745305	A	G	CEN
chr1	166973088	C	G	CEN
chr1	172285214	T	G	CEN
chr1	173016522	T	C	CEN
chr1	179322761	C	T	CEN
chr1	185529171	G	A	CEN
chr1	190814532	A	C	CEN
chr1	191077930	T	G	CEN
chr1	229584920	A	C	CEN
chr1	238700233	T	C	CEN
chr1	242754520	T	A	CEN
chr2	2326506	T	C	CEN
chr2	5451120	A	C	CEN
chr2	13709591	A	G	CEN
chr2	25476387	C	T	CEN
chr2	42856056	A	C	CEN
chr2	43703596	T	C	CEN
chr2	45048284	T	C	CEN
chr2	49196686	A	G	CEN
chr2	51524516	A	T	CEN
chr2	55562848	T	A	CEN
chr2	56889874	T	G	CEN
chr2	89808475	A	G	CEN
chr2	89848594	T	C	CEN
chr2	92208249	C	A	CEN
chr2	92298425	T	A	CEN
chr2	92335467	G	C	CEN
chr2	92353503	A	C	CEN
chr2	92380759	C	G	CEN
chr2	92392548	G	T	CEN
chr2	92447522	C	T	CEN
chr2	92523328	C	G	CEN
chr2	92534049	A	T	CEN
chr2	92536477	C	T	CEN
chr2	92550734	A	T	CEN
chr2	92552740	G	C	CEN
chr2	92586603	C	A	CEN
chr2	92643665	A	G	CEN
chr2	92674125	T	C	CEN
chr2	92716479	G	C	CEN
chr2	92807365	A	G	CEN
chr2	92864015	T	A	CEN
chr2	92895504	G	A	CEN
chr2	93001992	C	T	CEN
chr2	93108492	A	G	CEN
chr2	93440714	A	T	CEN
chr2	93759968	T	A	CEN
chr2	93780629	T	A	CEN
chr2	93802334	C	A	CEN
chr2	93957363	C	G	CEN
chr2	94054350	G	T	CEN
chr2	98990142	T	C	CEN
chr2	100866199	C	T	CEN
chr2	113741736	G	T	CEN
chr2	122312268	G	T	CEN
chr2	124707318	A	G	CEN
chr2	124862495	A	C	CEN
chr2	130734684	A	T	CEN
chr2	155733627	G	A	CEN
chr2	164366558	A	G	CEN
chr2	167895496	G	T	CEN
chr2	180347357	G	C	CEN
chr2	186831152	A	C	CEN
chr2	193635725	A	T	CEN
chr2	196503197	C	T	CEN
chr2	200592311	G	A	CEN
chr2	208120581	G	T	CEN
chr2	210793978	T	A	CEN
chr2	211654249	G	A	CEN
chr2	214665108	T	G	CEN
chr2	218664014	T	G	CEN
chr2	226350856	A	G	CEN
chr2	228830173	G	T	CEN
chr2	234517037	G	T	CEN
chr3	2217351	T	G	CEN
chr3	5234670	A	T	CEN
chr3	5463810	T	C	CEN
chr3	7287156	T	C	CEN
chr3	8101046	A	C	CEN
chr3	9359252	G	C	CEN
chr3	16022077	A	C	CEN
chr3	25936918	G	A	CEN
chr3	28198899	T	A	CEN
chr3	28583103	G	A	CEN
chr3	41209409	G	A	CEN
chr3	41607339	T	G	CEN
chr3	58830089	C	A	CEN
chr3	62519956	T	C	CEN
chr3	63040021	C	T	CEN
chr3	64537687	G	A	CEN
chr3	65895333	C	T	CEN
chr3	76149419	T	A	CEN
chr3	77926370	T	C	CEN
chr3	79184807	T	A	CEN
chr3	85303236	T	C	CEN
chr3	88143532	T	C	CEN
chr3	90831446	C	A	CEN
chr3	90836835	C	T	CEN
chr3	91031409	C	T	CEN
chr3	91180004	G	T	CEN
chr3	91180108	C	G	CEN
chr3	91552484	C	G	CEN
chr3	93144383	A	T	CEN
chr3	101297749	C	T	CEN
chr3	121644465	T	G	CEN
chr3	134423422	A	G	CEN
chr3	138905955	A	C	CEN
chr3	155615768	A	T	CEN
chr3	158045118	C	T	CEN
chr3	158481141	G	T	CEN
chr3	164233679	C	G	CEN
chr3	178592281	C	T	CEN
chr3	180479140	A	G	CEN
chr3	181270121	T	G	CEN
chr3	183775127	A	G	CEN
chr3	188845290	T	G	CEN
chr3	193054028	A	C	CEN
chr3	193383511	G	T	CEN
chr4	5334285	T	C	CEN
chr4	6869422	A	C	CEN
chr4	7329935	T	A	CEN
chr4	13834648	A	C	CEN
chr4	15186451	A	G	CEN
chr4	24884200	T	C	CEN
chr4	31986544	G	A	CEN
chr4	37168185	G	T	CEN
chr4	38345248	A	C	CEN
chr4	45512315	G	C	CEN
chr4	47353356	A	C	CEN
chr4	49637646	C	T	CEN
chr4	49644255	G	A	CEN
chr4	49652732	A	T	CEN
chr4	49731167	C	A	CEN
chr4	49842780	C	G	CEN
chr4	50662106	C	T	CEN
chr4	50662740	G	T	CEN
chr4	51424094	A	G	CEN
chr4	55187782	T	C	CEN
chr4	55192661	C	T	CEN
chr4	59583523	G	T	CEN
chr4	62794353	G	A	CEN
chr4	65032142	G	T	CEN
chr4	65113906	G	T	CEN
chr4	68027555	G	A	CEN
chr4	78464516	G	A	CEN
chr4	81137515	G	A	CEN
chr4	82256447	T	C	CEN
chr4	88333956	A	C	CEN
chr4	94927477	G	A	CEN
chr4	96330330	C	T	CEN
chr4	98339925	T	A	CEN
chr4	104204870	A	T	CEN
chr4	108039608	C	T	CEN
chr4	111778427	A	T	CEN
chr4	111889896	A	T	CEN
chr4	116045475	T	G	CEN
chr4	117706555	T	C	CEN
chr4	119917161	T	A	CEN
chr4	128817419	T	G	CEN
chr4	135148855	C	G	CEN
chr4	135602292	T	C	CEN
chr4	136571967	G	A	CEN
chr4	137143080	T	G	CEN
chr4	137928041	T	C	CEN
chr4	138263606	A	C	CEN
chr4	138640138	T	C	CEN
chr4	153655857	T	G	CEN
chr4	160392744	A	T	CEN
chr4	163511647	C	A	CEN
chr4	164393594	G	A	CEN
chr4	167599999	C	A	CEN
chr4	167708759	G	A	CEN
chr4	167784957	G	A	CEN
chr4	173167010	C	A	CEN
chr4	182627315	C	A	CEN
chr4	187207639	T	G	CEN
chr4	187466786	C	T	CEN
chr4	187845233	C	A	CEN
chr5	2219716	T	A	CEN
chr5	2588884	T	C	CEN
chr5	2930991	C	G	CEN
chr5	6508197	A	C	CEN
chr5	7942170	C	T	CEN
chr5	8384254	G	A	CEN
chr5	9117384	C	T	CEN
chr5	10696323	A	T	CEN
chr5	11131439	G	A	CEN
chr5	13600702	A	G	CEN
chr5	13662414	T	G	CEN
chr5	13738588	G	T	CEN
chr5	16106048	T	G	CEN
chr5	18381350	T	G	CEN
chr5	21227263	C	T	CEN
chr5	24112726	A	C	CEN
chr5	26120553	T	A	CEN
chr5	30302140	C	A	CEN
chr5	31013037	T	C	CEN
chr5	32567213	G	A	CEN
chr5	41483058	G	A	CEN
chr5	44579966	G	A	CEN
chr5	45715821	A	T	CEN
chr5	46906893	C	T	CEN
chr5	47068162	A	G	CEN
chr5	47069033	T	A	CEN
chr5	49948979	A	G	CEN
chr5	49949181	T	C	CEN
chr5	50053569	A	C	CEN
chr5	50053830	C	T	CEN
chr5	50058297	T	G	CEN
chr5	51105703	T	G	CEN
chr5	52695080	C	G	CEN
chr5	60231649	T	C	CEN
chr5	67368599	A	T	CEN
chr5	72382067	A	C	CEN
chr5	73483799	G	C	CEN
chr5	77536251	C	G	CEN
chr5	95099727	G	A	CEN
chr5	96314470	G	A	CEN
chr5	103718375	C	T	CEN
chr5	104157084	A	T	CEN
chr5	105284715	T	A	CEN
chr5	114536420	G	T	CEN
chr5	116306783	T	C	CEN
chr5	119677396	G	T	CEN
chr5	120450564	G	A	CEN
chr5	125692955	T	G	CEN
chr5	142831757	A	G	CEN
chr5	142973847	A	T	CEN
chr5	144904126	G	T	CEN
chr5	152826740	G	A	CEN
chr5	153989046	A	G	CEN
chr5	154240069	C	T	CEN
chr6	6672107	A	G	CEN
chr6	16150465	A	G	CEN
chr6	35897564	C	G	CEN
chr6	36358557	A	C	CEN
chr6	39084095	A	C	CEN
chr6	59163197	G	A	CEN
chr6	63003267	C	T	CEN
chr6	66561033	C	T	CEN
chr6	69518354	C	T	CEN
chr6	76235402	T	A	CEN
chr6	84035443	T	G	CEN
chr6	91221691	A	C	CEN
chr6	91631352	G	A	CEN
chr6	92324365	A	T	CEN
chr6	104611627	T	G	CEN
chr6	112293934	T	G	CEN
chr6	112746523	T	C	CEN
chr6	113296343	C	A	CEN
chr6	114304870	G	T	CEN
chr6	118503778	C	A	CEN
chr6	121622450	A	G	CEN
chr6	133077056	G	A	CEN
chr6	141107779	T	G	CEN
chr6	143818818	T	G	CEN
chr6	151973492	C	T	CEN
chr6	156425161	C	A	CEN
chr6	160214864	G	T	CEN
chr7	19238614	G	T	CEN
chr7	21274198	G	A	CEN
chr7	25081329	C	A	CEN
chr7	29362662	T	G	CEN
chr7	41674500	A	C	CEN
chr7	43040785	G	A	CEN
chr7	46549542	C	T	CEN
chr7	48080182	A	C	CEN
chr7	52326244	T	A	CEN
chr7	60315215	C	T	CEN
chr7	60315336	G	A	CEN
chr7	60573139	A	T	CEN
chr7	60573241	G	A	CEN
chr7	60573305	T	A	CEN
chr7	63063240	C	T	CEN
chr7	64406959	C	A	CEN
chr7	66391233	A	C	CEN
chr7	70606501	A	T	CEN
chr7	74662847	G	A	CEN
chr7	77783262	C	T	CEN
chr7	83672057	A	G	CEN
chr7	85208192	C	A	CEN
chr7	86241751	C	T	CEN
chr7	90275245	A	G	CEN
chr7	91609114	G	A	CEN
chr7	95113251	C	A	CEN
chr7	95405481	C	T	CEN
chr7	102805212	G	A	CEN
chr7	104506667	G	A	CEN
chr7	114415236	G	C	CEN
chr7	118298995	T	G	CEN
chr7	120103855	G	A	CEN
chr7	120345414	T	A	CEN
chr7	120936129	T	A	CEN
chr7	125094503	T	C	CEN
chr7	125840321	T	C	CEN
chr7	126809048	A	C	CEN
chr7	128801999	T	G	CEN
chr7	128840297	A	C	CEN
chr7	130931586	G	A	CEN
chr7	137156720	T	C	CEN
chr7	138295013	A	C	CEN
chr7	145523694	G	A	CEN
chr7	146572318	G	T	CEN
chr7	146815758	G	C	CEN
chr7	147887463	C	T	CEN
chr7	148498595	T	G	CEN
chr7	148649239	C	A	CEN
chr7	154477526	C	A	CEN
chr7	157122285	A	C	CEN
chr8	6940269	T	G	CEN
chr8	19630309	G	T	CEN
chr8	22511019	G	A	CEN
chr8	26316382	T	G	CEN
chr8	27607017	T	G	CEN
chr8	34895355	G	A	CEN
chr8	40787849	T	C	CEN
chr8	42971940	C	T	CEN
chr8	44264701	A	G	CEN
chr8	44326235	A	T	CEN
chr8	44490563	G	A	CEN
chr8	44565322	A	C	CEN
chr8	44825781	A	T	CEN
chr8	44857956	C	T	CEN
chr8	45188048	C	A	CEN
chr8	45521887	C	T	CEN
chr8	45620465	G	T	CEN
chr8	45620629	A	T	CEN
chr8	45741348	C	A	CEN
chr8	46757924	A	C	CEN
chr8	48759546	A	G	CEN
chr8	52736451	A	T	CEN
chr8	54128471	T	G	CEN
chr8	55725669	C	G	CEN
chr8	59027832	T	C	CEN
chr8	59150062	T	A	CEN
chr8	60038854	G	T	CEN
chr8	62150686	T	G	CEN
chr8	62914754	G	T	CEN
chr8	67693851	C	T	CEN
chr8	68046416	T	G	CEN
chr8	68189767	A	C	CEN
chr8	68458283	G	A	CEN
chr8	69287515	C	T	CEN
chr8	70965355	T	G	CEN
chr8	75549766	T	A	CEN
chr8	75936251	C	T	CEN
chr8	77728919	T	A	CEN
chr8	77905845	T	C	CEN
chr8	78453640	C	A	CEN
chr8	79224799	C	A	CEN
chr8	80974107	C	A	CEN
chr8	82298250	G	A	CEN
chr8	86848447	G	A	CEN
chr8	87431381	A	T	CEN
chr8	89678125	A	T	CEN
chr8	93213157	G	A	CEN
chr8	93363302	A	T	CEN
chr8	95629077	A	G	CEN
chr8	97560845	C	T	CEN
chr8	102870074	A	C	CEN
chr8	104731064	C	T	CEN
chr8	106999995	C	A	CEN
chr8	110596808	C	A	CEN
chr8	112587829	A	G	CEN
chr8	113510627	C	T	CEN
chr8	116856346	T	A	CEN
chr8	117138024	A	T	CEN
chr8	117166723	C	A	CEN
chr8	124011458	T	C	CEN
chr8	126122394	T	G	CEN
chr8	127893309	C	G	CEN
chr8	128405578	A	G	CEN
chr8	131773049	C	A	CEN
chr8	133000314	C	T	CEN
chr8	136716926	C	T	CEN
chr8	139732984	A	T	CEN
chr9	1675805	C	T	CEN
chr9	3928222	G	A	CEN
chr9	4402246	A	C	CEN
chr9	4935520	A	C	CEN
chr9	7689488	T	A	CEN
chr9	9123975	A	T	CEN
chr9	13804806	T	G	CEN
chr9	14833863	G	A	CEN
chr9	15432386	A	T	CEN
chr9	22489758	T	G	CEN
chr9	23390224	C	A	CEN
chr9	27186354	T	G	CEN
chr9	28174793	T	A	CEN
chr9	28185720	G	A	CEN
[truncated: 108,159 more rows]

## Sheet: Table S2
Table S2 The locations of CSM-FRs
CHROM	START	END
chr1	34955881	34959913
chr1	51983164	51994360
chr1	63063932	63069651
chr1	111786424	111794166
chr1	116385926	116390929
chr1	116692950	116699298
chr1	147624793	147629137
chr1	237127632	237129096
chr2	76776484	76782121
chr2	114017243	114020514
chr2	173964242	173970928
chr2	218741316	218745748
chr3	12955605	12957706
chr3	46246917	46248429
chr3	55198466	55202684
chr3	108356015	108360393
chr3	133481008	133481118
chr4	37937237	37939592
chr4	47011263	47015746
chr4	76917706	76920164
chr4	119960608	119965801
chr5	46549869	46553951
chr5	55501847	55507185
chr5	63083636	63083744
chr5	76371785	76376775
chr5	98088554	98088657
chr5	131566033	131569443
chr5	135106177	135109654
chr5	160073491	160078334
chr6	130698124	130700479
chr7	22355317	22357256
chr7	61189785	61194056
chr7	100665683	100669402
chr7	152401621	152403620
chr8	5656778	5660016
chr8	8718229	8721350
chr8	11875524	11879511
chr8	24754445	24760646
chr8	28880965	28881335
chr8	30247443	30249416
chr8	31285084	31290853
chr8	59887151	59887298
chr8	115815806	115818634
chr8	126345102	126346850
chr8	129935419	129942252
chr8	136467910	136471222
chr8	141532312	141537842
chr9	5627977	5629758
chr9	27668631	27673451
chr9	29493457	29495872
chr9	37715015	37716932
chr9	38369342	38375820
chr9	43825544	43825838
chr9	43977774	43977862
chr9	44805281	44806551
chr9	44992993	44997273
chr9	45116559	45116677
chr9	60592650	60594621
chr9	70255186	70261017
chr9	107697218	107703815
chr9	124654392	124658059
chr10	18321900	18328320
chr10	40200968	40207133
chr10	40463206	40466263
chr10	40961649	40966120
chr10	51001090	51005717
chr10	96942293	96942326
chr10	119522035	119523096
chr11	20977526	20985809
chr11	33629259	33634464
chr11	43004900	43008952
chr11	53888614	53894257
chr11	53938260	53938452
chr11	65915088	65919535
chr11	94643088	94646402
chr12	93337299	93337355
chr13	38722002	38728958
chr14	20751705	20756125
chr14	24237527	24241025
chr15	17503981	17504095
chr15	18989337	18990220
chr16	11412341	11415336
chr16	31103830	31104903
chr16	37725758	37726222
chr16	65275694	65278469
chr16	72908160	72911518
chr16	77709519	77713597
chr17	4532478	4534457
chr17	15222324	15223877
chr17	26603152	26605886
chr17	55054440	55056773
chr18	8557492	8557581
chr18	19252308	19257397
chr19	1015769	1018085
chr19	3684308	3685562
chr19	18837883	18838332
chr19	41386636	41390122
chr19	52629807	52632382
chr20	27418037	27418450
chr20	28268905	28270437
chr20	30990551	30994663
chr20	36001827	36006816
chr20	40263067	40273194
chr20	43914664	43917325
chr20	47570784	47574831
chr20	48857846	48866676
chr20	56133459	56134783
chr20	63375181	63377201
chr21	24246616	24254070
chr21	31118619	31119997
chr21	33185940	33189963
chr21	35722585	35728101
chr21	43365731	43370458
chr22	16276452	16277729
chr22	16770667	16772084
chr22	16956762	16961290
chr22	17561137	17561348
chr22	19175287	19181630
chr22	19493591	19497327
chr22	19971453	19976499
chr22	24317847	24318976
chr22	31212062	31217713
chr22	36109442	36114797
chr22	36937584	36945265
chr22	37019672	37023248
chr22	37583035	37587373
chr22	38484385	38488288
chr22	39489575	39494733
chr22	46027424	46028290
chrX	1077134	1086388
chrX	1401771	1403582
chrX	2691162	2697154
chrX	5524427	5531240
chrX	12467209	12476030
chrX	15426463	15429631
chrX	136999704	136999827
chrX	152854735	152855381

## Sheet: Table S3
Table S3 Enrichment analysis results of genes in CSM-FRs
Source	Term	Term_id	Adjusted_p_value	Negative_log10_of_adjusted_p_value	Genes/Loci
GO:BP	cyanate metabolic process	GO:0009439	0.0180319	1.74396	ENSG00000128309,ENSG00000128311
GO:BP	cyanate catabolic process	GO:0009440	0.0180319	1.74396	ENSG00000128309,ENSG00000128311
GO:BP	cardiac muscle cell action potential involved in contraction	GO:0086002	0.0347984	1.45844	1:111786424:111794166,ENSG00000163399,1:237127632:237129096,10:18321900:18328320
GO:BP	regulation of GTPase activity	GO:0043087	0.0376431	1.42432	3:12955605:12957706,4:37937237:37939592,ENSG00000158987,7:22355317:22357256,ENSG00000107036,10:51001090:51005717,10:119522035:119523096,21:31118619:31119997
GO:BP	positive regulation of GTPase activity	GO:0043547	0.0491338	1.30862	3:12955605:12957706,4:37937237:37939592,ENSG00000158987,7:22355317:22357256,ENSG00000107036,10:119522035:119523096,21:31118619:31119997

## Sheet: Table S4
Table S4 Mutational signature proportion difference between CEN and YC
ID	Process	cat.coarse	cat.medium	cat.fine	cat.putative	p-valuea
SBS1	spontaneous deamination	clocklike	clocklike	clocklike	clocklike	0.989714
SBS2	APOBEC	endo	endo.physio	endo.physio.APOBEC	endo.physio.APOBEC	0.410685
SBS3	defect DNA DSB repair hom. recomb.	endo	endo.defect	endo.def.HRR	endo.def.HRR	0.0459093
SBS4	tobacco mutatgens, benzo(a)pyrene	exo	exo	exo.chem	exo.chem	1
SBS5	unknown	clocklike	clocklike	clocklike	clocklike	0.999956
SBS6	defect DNA MMR, found in MSI tumors	endo	endo.defect	endo.def.MMR	endo.def.MMR	0.0149498
SBS7	UV light exposure	exo	exo	exo.rad	exo.rad	0.118998
SBS8	unknown	unknown	unknown	unknown	endo.def.HRR	1
SBS9	POL eta and SHM	endo	endo.physio	endo.physio.other	endo.physio.other	0.80706
SBS10	altered POL E	endo	endo.defect	endo.def.other	endo.def.other	0.802957
SBS11	alkylating agents, temozolomide	exo	exo	exo.chem	exo.chem	0.0136871
SBS12	unknown	unknown	unknown	unknown	endo.def.MMR	7.471e-12
SBS13	APOBEC	endo	endo.physio	endo.physio.APOBEC	endo.physio.APOBEC	0.507208
SBS14	unknown	unknown	unknown	unknown	endo.def.MMR	1
SBS15	defect DNA MMR	endo	endo.defect	endo.def.MMR	endo.def.MMR	3.27594e-10
SBS16	unknown	unknown	unknown	unknown	endo.unknown	0.944231
SBS17	unknown	unknown	unknown	unknown	unknown	0.00455513
SBS18	unknown	unknown	unknown	unknown	exo.chem	1
SBS19	unknown	unknown	unknown	unknown	exo.unknown	0.993505
SBS20	associated w. small indels at repeats	unknown	unknown	unknown	endo.unknown	1.94278e-11
SBS21	unknown	unknown	unknown	unknown	endo.def.MMR	0.0590631
SBS22	aristocholic acid	exo	exo	exo.chem	exo.chem	0.000540648
SBS23	unknown	unknown	unknown	unknown	exo.unknown	0.786929
SBS24	aflatoxin	exo	exo	exo.chem	exo.chem	0.802957
SBS25	unknown	unknown	unknown	unknown	exo.unknown	0.149087
SBS26	defect DNA MMR	endo	endo.defect	endo.def.MMR	endo.def.MMR	0.187084
SBS27	unknown	unknown	unknown	unknown	exo.unknown	0.656479
SBS28	unknown	unknown	unknown	unknown	unknown	6.0127e-05
SBS29	tobacco chewing	exo	exo	exo.chem	exo.chem	0.999879
SBS30	unknown	unknown	unknown	unknown	exo.unknown	0.630647
ap-value was calculated by one-sided rank-sum test. Alternative hypothesis is that the signature's prevalence is less in CEN than YC.

## Sheet: Table S5
Table S5 Comparison of middle-aged donors’ mutational spatial distributions between our dataset and the NanoSeq dataset
	Average number of mutations in our dataset	Average number of mutations in Abascal et al	P value	Correlation direction
Genome-wide	879	744	<0.05	Positive
*We compared the mutations called in our sampled aged ~60 years old with those identified by NanoSeq in donors aged from 59 to 63

## Sheet: Table S6
Table S6 Mutational spectra of 124 samples
Mut_type	CEN1	CEN2	CEN3	CEN4	CEN5	CEN6	CEN7	CEN8	CEN9	CEN10	CEN11	CEN12	CEN13	CEN14	CEN15	CEN16	CEN17	CEN18	CEN19	CEN20	CEN21	CEN22	CEN23	CEN24	CEN25	CEN26	CEN27	CEN28	CEN29	CEN30	CEN31	CEN32	CEN33	CEN34	CEN35	CEN36	CEN37	CEN38	CEN39	CEN40	CEN41	CEN42	CEN43	CEN44	CEN45	CEN46	CEN47	CEN48	CEN49
A[C>A]A	26	27	32	78	39	14	8	36	11	25	25	18	22	65	40	62	36	5	52	11	20	8	65	32	22	10	56	11	54	14	38	59	16	40	28	47	11	123	93	32	17	63	15	84	19	21	153	49	48
A[C>A]C	3	3	8	18	17	3	1	1	3	3	1	7	4	10	9	12	5	6	6	7	5	4	19	7	8	5	5	2	10	4	9	8	3	2	10	13	3	10	20	4	2	8	4	16	2	4	14	7	7
A[C>A]G	3	6	5	8	8	2	8	6	1	3	1	4	3	4	1	8	5	6	5	1	4	3	9	6	6	3	10	2	3	4	5	8	4	6	3	6	4	6	8	3	6	10	2	9	2	4	14	11	5
A[C>A]T	13	12	10	43	10	2	8	8	4	9	5	14	8	26	6	17	7	9	10	6	6	4	44	9	10	6	14	1	18	5	13	9	12	13	18	28	8	38	18	7	7	20	5	40	7	4	21	20	15
C[C>A]A	9	12	21	29	18	7	2	11	9	9	18	5	12	25	11	23	15	8	32	9	11	8	20	17	7	7	31	6	37	18	26	27	7	17	13	15	10	49	42	11	5	34	7	24	12	9	64	20	8
C[C>A]C	2	3	3	2	4	1	0	1	4	4	1	3	1	11	2	6	3	2	9	6	3	4	15	2	4	3	5	1	10	5	1	9	1	3	5	11	3	7	7	6	0	8	2	3	1	8	8	4	4
C[C>A]G	1	2	2	2	3	0	2	3	0	1	1	1	1	4	3	3	1	1	2	2	0	0	2	2	0	1	1	0	2	1	1	1	1	1	1	0	3	2	4	0	1	3	0	2	2	1	3	1	1
C[C>A]T	1	11	4	16	8	3	3	7	2	6	4	3	7	12	4	7	7	3	18	4	1	6	11	2	3	3	4	2	10	6	3	11	1	7	9	7	3	11	18	8	2	7	2	10	4	7	17	9	4
G[C>A]A	11	20	21	33	22	10	8	19	13	11	22	7	23	43	17	29	27	7	24	14	14	6	26	20	4	5	51	4	33	19	27	41	11	23	21	29	12	45	52	18	7	52	10	23	19	20	79	31	14
G[C>A]C	2	2	4	6	5	3	0	0	1	1	1	2	3	8	4	3	3	4	9	2	4	2	13	2	5	1	0	6	8	0	3	5	0	4	4	5	1	5	5	1	2	2	0	3	3	5	5	5	7
G[C>A]G	0	0	3	0	1	0	1	0	0	0	0	4	3	7	0	2	2	2	4	2	1	2	7	0	1	3	5	2	2	1	2	3	1	1	5	6	0	5	5	1	0	1	3	0	1	3	2	1	0
G[C>A]T	1	10	2	9	8	2	1	4	2	7	5	1	6	9	3	4	7	1	7	5	5	1	8	3	1	0	7	3	7	4	3	12	4	3	10	12	5	13	15	3	2	8	3	14	3	6	13	5	6
T[C>A]A	15	20	20	41	30	8	5	28	14	13	26	13	26	48	22	73	28	4	34	17	11	3	38	25	16	8	77	11	58	15	44	85	16	36	31	26	15	105	82	36	12	76	5	46	11	29	129	43	22
T[C>A]C	3	10	5	9	13	5	2	1	4	5	6	3	3	11	6	5	7	4	9	8	8	5	14	15	8	2	10	5	9	7	9	10	3	8	5	8	5	11	14	5	9	6	4	15	5	7	13	9	4
T[C>A]G	1	0	0	4	1	0	0	0	1	1	0	1	1	0	0	4	2	1	2	2	0	1	4	0	1	1	3	1	3	1	0	1	0	2	2	0	0	3	1	1	0	4	2	1	2	2	4	1	1
T[C>A]T	4	9	9	21	13	5	5	13	8	14	3	4	12	21	9	25	9	8	9	10	14	4	15	9	5	3	15	3	18	15	13	15	6	3	15	14	7	17	23	9	8	19	6	30	7	8	30	12	10
A[C>G]A	8	8	9	16	16	8	5	5	6	20	7	5	10	15	7	15	6	6	23	7	3	12	22	11	8	6	15	8	15	7	11	21	6	11	11	15	8	20	21	8	3	19	11	14	15	12	21	11	4
A[C>G]C	1	0	1	6	7	0	4	3	0	5	2	1	0	10	3	5	5	1	1	1	0	1	4	4	2	0	8	1	4	4	3	5	1	1	8	3	2	10	7	5	1	13	2	7	3	4	32	3	3
A[C>G]G	2	1	3	5	2	0	2	4	2	3	0	4	2	2	1	3	2	5	3	1	0	4	2	4	4	2	4	2	3	4	1	2	0	2	3	1	0	1	4	1	0	3	3	2	4	3	3	1	2
A[C>G]T	2	8	9	17	9	4	5	13	3	3	10	9	8	17	6	14	8	8	17	5	3	10	16	13	5	6	28	3	13	12	9	17	3	10	13	15	5	15	19	4	3	23	4	10	9	13	34	7	4
C[C>G]A	1	4	3	2	6	4	3	4	4	0	4	1	1	4	2	4	3	1	2	3	1	2	6	4	0	1	0	2	8	2	4	3	2	4	2	1	0	2	13	1	2	5	3	3	2	3	8	2	1
C[C>G]C	0	0	3	4	4	0	0	2	2	3	0	2	3	4	1	2	2	1	5	0	2	2	1	2	1	0	0	1	3	1	2	5	0	3	4	6	0	0	6	3	0	2	2	3	1	3	4	4	4
C[C>G]G	3	0	0	1	1	1	1	0	0	0	1	0	0	4	0	1	0	1	1	1	0	0	2	2	0	0	0	0	1	0	0	0	0	0	0	1	1	3	3	0	0	6	2	0	1	0	0	2	2
C[C>G]T	2	2	4	12	5	3	2	2	1	3	2	5	2	9	0	5	1	4	12	1	5	5	10	5	3	2	7	1	7	2	7	8	1	3	4	11	1	6	15	5	3	8	4	8	5	5	9	5	4
G[C>G]A	5	2	12	12	5	2	1	2	6	5	5	4	2	8	1	6	6	2	10	4	5	3	5	4	1	4	3	2	14	7	1	6	2	6	5	12	4	8	11	8	4	2	1	5	5	4	8	7	4
G[C>G]C	1	1	3	5	2	0	1	0	3	1	1	3	2	5	2	6	1	2	2	1	1	1	7	5	2	1	6	1	6	1	4	3	0	1	2	6	2	1	12	1	0	4	2	4	0	2	9	7	4
G[C>G]G	2	0	2	3	3	2	0	1	0	1	2	0	1	1	0	5	1	1	0	3	2	0	2	3	1	2	3	0	0	0	2	2	0	1	4	2	0	1	3	1	0	1	0	1	1	0	1	1	1
G[C>G]T	3	4	3	7	8	3	2	3	3	5	4	4	3	11	4	8	2	4	5	2	3	6	4	4	4	1	20	2	15	3	3	12	1	5	4	7	5	10	7	4	7	7	1	5	3	6	14	2	2
T[C>G]A	1	8	4	6	12	9	3	8	7	2	5	5	8	13	6	12	8	9	14	6	4	4	17	7	9	5	14	7	12	5	11	8	7	13	8	9	4	12	8	5	7	14	5	8	5	11	15	7	5
T[C>G]C	1	3	5	12	12	4	2	5	4	2	4	6	3	10	6	3	10	0	9	4	0	3	6	7	4	3	7	5	4	5	8	6	1	2	7	7	7	7	10	9	0	23	5	2	1	8	17	8	4
T[C>G]G	1	2	2	2	3	1	0	0	1	1	1	0	1	2	0	1	1	1	2	0	0	0	4	2	2	1	4	0	2	0	1	2	0	0	2	2	1	0	1	2	1	0	1	0	4	0	2	2	2
T[C>G]T	5	17	14	17	19	14	4	24	8	9	9	11	7	30	13	20	7	15	20	16	11	11	20	17	11	8	21	5	24	7	17	27	9	11	25	29	24	22	17	11	7	61	8	18	17	17	43	15	6
A[C>T]A	11	26	32	28	30	4	8	14	11	14	20	11	20	38	21	17	12	9	46	13	7	11	22	12	11	10	19	7	28	18	16	34	7	15	14	23	9	24	48	16	6	27	4	30	14	28	35	21	15
A[C>T]C	4	6	13	26	16	2	1	7	6	5	2	4	8	18	3	8	6	7	26	5	4	5	16	3	4	3	5	1	20	10	9	6	5	9	7	7	5	6	23	9	4	19	2	14	5	8	25	4	3
A[C>T]G	9	17	30	38	44	10	7	10	7	14	12	7	21	39	13	15	21	11	52	18	7	11	22	10	8	5	21	5	56	22	14	34	11	22	19	32	13	24	67	21	12	27	16	26	20	28	75	29	16
A[C>T]T	9	13	19	17	18	5	7	6	6	14	6	10	16	22	8	13	16	6	36	8	6	6	18	11	8	6	6	8	32	20	21	32	6	19	11	18	10	13	33	12	6	12	14	15	5	8	34	14	13
C[C>T]A	8	16	10	28	21	6	4	6	7	6	6	4	9	21	10	20	5	5	30	8	2	9	24	9	7	11	15	4	17	3	6	14	3	7	9	27	4	17	38	13	3	14	4	10	12	6	23	13	10
C[C>T]C	6	7	8	29	11	2	2	5	3	4	2	5	6	12	10	11	1	5	16	9	5	9	14	10	6	3	8	4	14	5	7	9	3	5	10	15	3	9	20	3	3	8	3	10	9	7	24	12	1
C[C>T]G	7	11	18	23	27	1	3	6	11	5	4	9	4	18	5	16	4	1	13	8	4	6	19	11	5	5	7	5	22	12	10	12	5	13	7	8	5	16	26	9	2	12	9	10	10	12	30	17	6
C[C>T]T	8	16	17	41	22	6	2	10	13	7	6	13	17	36	14	10	8	12	34	13	4	13	21	8	6	6	16	8	36	15	11	20	9	11	12	31	7	18	51	13	7	21	9	20	18	12	46	29	11
G[C>T]A	8	13	10	29	24	2	7	8	11	4	12	6	11	20	7	17	1	9	22	12	13	10	17	8	4	8	13	11	21	11	9	21	5	8	12	28	12	22	30	13	7	11	12	15	9	13	26	13	10
G[C>T]C	4	8	8	21	17	3	5	5	2	4	8	10	6	19	7	9	5	4	11	19	3	8	14	15	2	4	12	4	15	6	8	11	10	6	4	16	5	12	22	6	3	4	7	6	10	7	17	11	5
G[C>T]G	6	9	14	27	19	5	6	5	5	7	6	7	11	18	7	10	16	8	22	7	6	6	18	6	7	4	6	7	22	5	9	16	5	17	17	17	4	13	34	12	1	25	3	14	12	6	40	15	11
G[C>T]T	2	10	9	29	17	4	2	6	12	10	8	8	10	26	10	14	12	5	25	8	2	8	16	11	5	12	9	3	21	11	11	19	5	13	4	30	7	14	34	14	6	15	9	8	8	13	37	18	14
T[C>T]A	6	8	11	10	17	3	3	11	2	10	1	5	5	25	6	12	5	10	17	9	6	9	20	12	7	3	9	1	20	7	6	20	8	8	18	14	13	10	22	8	3	24	1	8	7	7	23	9	4
T[C>T]C	7	7	12	11	24	4	5	2	5	6	5	6	8	12	6	9	11	6	19	5	4	5	19	5	8	0	11	1	23	8	6	10	7	9	13	16	7	15	24	9	3	16	10	13	7	8	23	9	4
T[C>T]G	6	10	8	19	24	2	3	4	8	12	10	7	12	15	7	11	11	4	22	4	6	7	12	6	5	3	15	5	25	10	16	22	5	8	17	18	4	14	27	12	3	15	1	20	14	6	25	8	5
T[C>T]T	8	11	12	22	20	2	5	6	4	9	6	6	9	36	6	13	7	6	24	17	4	9	22	14	8	3	25	7	22	11	15	15	12	13	21	20	6	25	30	5	3	17	7	16	10	11	31	17	10
A[T>A]A	8	9	13	18	12	2	2	8	7	8	7	11	9	17	2	11	12	2	13	6	6	4	18	11	7	2	18	4	13	4	10	14	5	5	5	12	4	8	15	12	4	10	3	12	5	6	17	10	7
A[T>A]C	5	4	7	27	11	0	0	5	2	8	6	6	8	12	5	14	5	4	16	5	10	5	30	8	2	2	8	0	10	7	12	13	1	6	12	16	3	23	14	9	4	16	1	14	5	6	20	12	8
A[T>A]G	11	10	7	24	13	2	1	6	4	8	2	8	13	13	7	9	3	2	21	8	5	3	17	8	4	2	7	3	11	7	6	7	6	6	8	14	7	21	25	7	7	17	5	18	3	15	30	7	13
A[T>A]T	6	9	4	13	11	3	1	9	5	3	2	5	10	12	5	11	3	1	14	7	7	4	22	4	3	1	9	2	8	5	9	7	5	6	10	22	0	14	25	5	1	12	1	15	6	9	15	7	7
C[T>A]A	2	4	16	11	9	5	2	1	3	3	7	3	3	16	2	3	3	3	10	1	1	1	14	5	2	0	6	0	12	4	10	8	5	2	4	8	7	12	10	12	5	7	3	3	4	7	8	5	7
C[T>A]C	2	14	11	11	16	2	6	5	3	7	12	3	12	19	4	16	5	3	24	15	3	10	21	10	6	4	25	3	19	6	17	23	6	11	8	14	11	23	25	15	7	9	1	7	9	8	12	12	6
C[T>A]G	9	7	10	9	13	6	3	6	2	8	8	2	9	24	5	6	9	8	16	9	5	1	12	8	3	3	15	5	21	10	15	9	4	11	10	16	12	15	13	12	4	15	2	10	4	5	15	14	11
C[T>A]T	8	5	6	13	9	7	6	5	2	4	1	1	5	14	9	22	7	5	10	10	8	7	19	6	3	4	8	3	11	8	10	11	4	10	10	19	5	7	16	10	8	8	5	11	2	7	17	12	5
G[T>A]A	3	4	3	5	3	2	1	0	3	2	8	6	2	11	3	6	3	3	12	3	3	1	7	4	1	1	3	1	7	7	5	3	5	2	8	5	3	8	12	5	3	5	0	8	3	5	10	5	4
G[T>A]C	2	3	3	6	8	1	0	2	1	2	0	1	1	7	1	3	2	2	8	1	3	3	3	5	2	3	5	0	8	4	1	7	0	2	4	4	4	7	5	3	1	3	1	5	3	2	4	0	3
G[T>A]G	3	6	4	12	9	3	3	6	7	3	4	8	8	7	3	7	2	4	14	7	9	6	14	8	1	3	13	2	8	2	5	7	3	4	9	8	3	7	9	3	7	9	5	8	3	6	14	10	3
G[T>A]T	3	3	7	7	10	3	4	5	10	6	2	2	8	9	4	8	6	3	7	2	6	4	17	8	4	4	9	1	8	5	7	3	4	9	6	12	3	14	13	3	3	6	1	7	4	7	13	6	7
T[T>A]A	3	1	8	5	3	1	1	6	1	4	1	1	6	8	4	5	1	1	9	4	4	0	2	3	4	0	5	4	5	7	6	8	4	2	4	10	2	5	15	7	4	8	0	6	2	4	8	6	7
T[T>A]C	0	6	6	6	3	5	4	1	2	6	4	3	2	13	2	3	7	6	7	5	11	9	15	6	8	5	8	3	7	2	4	9	3	9	7	12	6	10	9	7	2	13	1	5	3	2	11	4	5
T[T>A]G	5	6	5	5	8	1	2	3	1	7	2	3	6	12	5	5	2	4	3	2	1	3	10	8	2	4	11	5	6	10	9	6	2	3	5	6	4	8	10	5	3	4	3	6	1	3	15	2	5
T[T>A]T	8	16	11	12	14	2	3	3	4	8	8	6	6	17	5	10	4	5	16	6	6	6	17	3	6	6	9	5	16	8	9	8	5	7	8	15	10	11	15	9	7	7	6	4	9	2	13	12	3
A[T>C]A	7	14	20	13	24	4	7	8	10	22	9	2	11	24	18	7	10	3	28	10	6	9	14	15	4	5	19	7	36	8	13	14	7	10	12	21	6	16	33	15	7	19	10	22	13	11	38	10	11
A[T>C]C	1	11	5	10	16	1	1	4	2	5	8	3	6	12	5	8	7	0	14	3	2	7	6	7	3	11	7	5	17	4	4	5	3	8	12	14	9	10	26	3	4	17	3	9	5	8	10	3	4
A[T>C]G	7	14	24	25	27	6	5	3	7	7	7	6	6	30	7	11	7	10	24	12	9	17	21	10	0	8	11	7	21	12	8	16	1	12	15	20	6	20	25	10	4	14	6	20	9	11	35	21	8
A[T>C]T	7	15	11	19	25	7	3	10	11	8	9	10	10	24	3	10	10	9	38	16	10	10	22	9	9	12	19	8	30	10	13	19	7	9	16	19	10	14	31	15	3	26	6	18	6	7	38	16	11
C[T>C]A	6	7	8	9	4	4	3	3	2	6	4	5	3	6	6	9	2	3	4	3	4	6	12	4	8	8	10	4	12	7	3	14	1	7	7	14	2	7	12	5	2	7	5	6	6	7	15	6	7
C[T>C]C	3	3	5	14	11	2	0	4	5	2	9	0	4	19	5	6	6	10	9	6	6	11	19	12	5	16	6	3	11	17	4	11	8	6	13	16	6	11	12	7	7	11	3	6	5	12	18	5	1
C[T>C]G	4	2	3	12	10	1	6	5	4	8	4	6	8	13	5	9	8	11	15	2	5	7	5	5	5	6	11	4	15	6	8	8	3	4	13	9	3	6	27	8	2	13	4	20	7	3	13	11	4
C[T>C]T	5	11	13	12	14	7	1	6	5	9	7	8	5	22	9	9	9	5	22	7	7	12	18	14	8	11	4	7	20	6	8	15	4	14	10	14	14	17	24	7	4	10	5	6	10	10	23	13	7
G[T>C]A	4	7	5	6	15	3	1	3	2	6	1	3	5	10	5	9	5	7	6	3	5	5	8	7	5	2	16	5	15	7	1	4	1	6	7	13	4	11	14	5	4	9	3	3	2	3	11	12	3
G[T>C]C	3	8	6	6	12	0	4	3	4	1	2	3	3	11	2	4	5	2	11	3	1	9	7	6	4	7	2	3	11	3	6	6	0	7	3	6	3	13	13	1	2	5	2	6	2	1	11	3	3
G[T>C]G	3	6	3	13	16	5	4	3	4	7	1	3	3	14	3	12	5	9	8	7	2	6	13	4	1	7	5	2	12	4	6	8	1	12	7	7	3	10	12	3	4	8	4	4	8	4	9	7	6
G[T>C]T	7	10	15	22	15	1	2	4	5	8	5	2	4	13	4	11	3	9	13	10	7	6	18	9	6	6	11	7	16	7	6	22	3	14	10	10	6	16	33	12	6	15	6	10	5	9	20	7	8
T[T>C]A	5	11	10	12	7	1	1	2	2	3	2	2	9	13	6	9	7	3	12	6	1	2	11	7	1	4	7	4	13	7	3	9	3	6	4	10	5	8	11	3	3	11	3	9	5	5	20	6	6
T[T>C]C	5	11	5	9	14	2	6	6	7	6	6	9	8	13	6	5	7	17	22	5	5	18	21	8	6	7	5	3	10	2	4	8	6	7	9	20	6	10	22	10	4	13	3	10	4	12	17	13	4
T[T>C]G	7	6	9	7	14	3	1	2	1	3	1	5	5	6	1	8	7	2	13	0	3	5	8	2	1	2	2	4	11	8	4	4	3	7	6	7	1	6	11	6	3	8	4	7	6	5	10	2	3
T[T>C]T	6	11	14	19	11	4	4	6	6	6	5	3	4	28	13	15	11	7	28	12	3	8	13	9	5	10	11	5	19	12	8	21	6	12	15	18	7	16	19	7	8	18	6	17	6	10	26	13	12
A[T>G]A	4	6	6	9	18	8	3	13	5	6	12	6	3	39	6	7	6	4	5	9	4	3	11	15	5	1	12	0	6	12	14	19	8	2	20	9	2	18	12	5	7	79	5	12	6	7	42	14	7
A[T>G]C	3	3	5	10	6	1	3	6	2	5	1	1	3	9	2	10	3	4	5	3	1	4	12	19	7	0	5	0	5	1	4	3	1	3	5	4	4	13	14	4	2	16	3	7	1	3	17	8	5
A[T>G]G	15	16	58	67	54	2	5	41	42	9	190	8	38	212	5	52	12	6	13	61	29	21	25	140	10	6	110	18	55	68	268	169	158	5	23	12	13	125	45	85	10	625	31	91	24	32	325	38	30
A[T>G]T	6	8	7	13	18	3	3	19	1	2	7	2	3	21	6	15	11	6	15	7	1	6	11	8	8	5	30	3	10	4	16	11	2	8	18	20	5	19	15	10	3	20	0	9	7	7	49	13	9
C[T>G]A	0	1	0	7	1	1	1	3	0	2	0	4	0	11	1	3	4	4	1	2	1	3	4	2	2	2	4	0	2	0	2	4	0	1	3	9	0	6	6	4	0	28	2	2	4	1	15	3	6
C[T>G]C	1	1	2	6	1	1	0	4	2	1	3	1	4	4	0	3	1	1	3	1	4	0	4	5	2	2	0	0	4	2	2	6	0	3	1	3	1	10	2	1	1	5	5	3	2	4	5	6	4
C[T>G]G	6	1	4	13	8	3	0	6	2	4	8	4	7	8	4	14	5	3	8	3	4	4	12	12	2	2	3	5	6	0	6	12	7	10	7	6	4	15	10	4	2	14	2	7	4	5	21	6	6
C[T>G]T	0	8	3	19	11	1	3	9	6	3	3	2	6	14	4	12	3	6	5	5	0	4	11	15	6	3	8	5	10	2	5	13	5	10	6	6	1	9	11	8	4	6	2	6	3	4	14	6	6
G[T>G]A	2	5	1	11	7	4	3	7	4	4	9	3	5	15	1	6	7	6	6	2	7	1	9	7	4	3	7	1	8	4	9	6	5	4	8	8	6	8	9	6	0	21	4	6	5	3	20	2	5
G[T>G]C	2	1	4	5	3	1	1	4	1	2	2	2	3	5	3	8	1	1	5	2	3	2	14	12	3	2	4	1	4	2	4	4	3	5	3	10	3	7	8	3	1	8	0	7	2	2	14	9	2
G[T>G]G	4	7	15	35	10	4	2	8	9	4	21	9	15	33	6	17	2	6	15	10	9	12	21	42	4	6	18	2	24	15	25	62	9	10	16	24	12	42	18	18	6	43	4	13	12	6	48	16	19
G[T>G]T	3	5	6	10	11	1	2	6	4	5	1	2	4	15	7	16	6	4	8	1	3	12	10	9	8	2	13	0	7	3	12	12	3	10	4	9	4	16	23	9	4	15	1	4	8	5	26	18	4
T[T>G]A	6	3	7	12	4	3	0	5	1	1	7	2	11	14	2	4	4	2	8	4	3	2	8	7	2	1	6	3	11	3	7	14	8	1	13	4	3	9	7	7	1	24	4	7	2	7	24	7	5
T[T>G]C	4	4	3	9	4	4	3	1	5	5	5	4	4	12	3	5	1	7	5	6	8	3	5	7	2	1	2	0	12	3	9	8	7	4	10	7	2	5	15	5	4	10	8	8	4	10	14	7	3
T[T>G]G	6	2	13	27	10	3	5	8	9	1	21	5	8	27	2	15	8	8	10	8	11	13	14	24	3	5	20	4	13	11	36	26	19	4	13	14	12	27	22	22	1	106	6	24	10	9	31	22	7
T[T>G]T	4	13	10	9	13	5	5	12	7	6	3	5	5	14	7	12	11	8	9	8	4	11	18	6	8	8	21	3	15	7	17	18	9	10	15	16	6	10	20	5	7	37	3	8	10	11	38	11	3
[truncated: 75 more columns]

## Sheet: Table S7
Table S7 Clonal hematopoiesis (CH) status in our dataset
Donor	Group	Chr	Pos	Ref	Alt	CH Gene
CH1	YC	chr20	32434773	T	A	ASXL1
CH2	CEN	chr2	25240433	A	C	DNMT3A
CH3	CEN	chr4	105259687	G	A	TET2
CH4	CEN	chr2	25234307	G	A	DNMT3A
CH5	CEN	chr2	197402110	T	C	SF3B1
CH6	CEN	chr1	1815790	T	C	GNB1
